# Supplementary material for: Mechanism of filament formation in UPA-promoted CARD8 and NLRP1 inflammasomes
Source: Nat Commun. 2021 Jan 8;12:189. doi: 10.1038/s41467-020-20320-y (PMC7794386; doi:10.1038/s41467-020-20320-y)
Supplement: Supplementary file 4 — Source Data [file 41467_2020_20320_MOESM4_ESM.xlsx]

## Sheet: FSC values
Figure 1e, CARD8 Filament FSCs						Figure 1h, NLRP1 Filament FSCs						Figure S4e, ASC-CASP1 Octamer FSCs
Map-Model			Map-Map			Map-Model			Map-Map			Map-Model			Map-Map
1/Resolution, 1/A	FSC		1/Resolution, 1/A	FSC		1/Resolution, 1/A	FSC		1/Resolution, 1/A	FSC		1/Resolution, 1/A	FSC		1/Resolution, 1/A	FSC
0.0377359	0.869045		0.001001	1		0.0170051	0.747696		0.001001	1		0.0352681	0.873636		0.001001	1
0.0475044	0.869471		0.00187913	1		0.0275714	0.747359		0.00184203	0.999998		0.0506611	0.874138		0.00505051	1
0.0542354	0.870408		0.00375827	0.999998		0.0329168	0.747259		0.00368406	0.999996		0.0596205	0.872771		0.010101	0.999999
0.0596076	0.870392		0.0056374	0.999995		0.0367234	0.746956		0.00552608	0.999993		0.0665484	0.873334		0.0151515	0.999994
0.0640213	0.870136		0.00751654	0.999989		0.0400077	0.748026		0.00736811	0.999985		0.0717849	0.872077		0.020202	0.999974
0.0681993	0.868919		0.00939567	0.999979		0.0428334	0.748252		0.00921014	0.999951		0.0770284	0.870763		0.0252525	0.999961
0.071558	0.86802		0.0112748	0.99995		0.0451479	0.748353		0.0110522	0.999839		0.0813432	0.867107		0.030303	0.999932
0.0748636	0.867019		0.0131539	0.999831		0.0475312	0.747433		0.0128942	0.999546		0.0849463	0.864703		0.0353535	0.999837
0.0776734	0.865998		0.0150331	0.999434		0.0494381	0.747074		0.0147362	0.999687		0.0886759	0.862241		0.040404	0.999587
0.0809469	0.864857		0.0169122	0.999212		0.0513324	0.747695		0.0165782	0.999047		0.0920521	0.857651		0.0454545	0.999144
0.0831598	0.861625		0.0187913	0.999669		0.053031	0.748905		0.0184203	0.997537		0.0951684	0.852081		0.0505051	0.999123
0.0853818	0.859106		0.0206705	0.999815		0.0548247	0.749289		0.0202623	0.998455		0.0977101	0.847853		0.0555556	0.999024
0.0879278	0.856965		0.0225496	0.999804		0.0562008	0.749811		0.0221043	0.998461		0.100602	0.843177		0.0606061	0.998806
0.0901463	0.85357		0.0244287	0.999773		0.0577823	0.750141		0.0239464	0.998508		0.103665	0.835962		0.0656566	0.998347
0.092382	0.850714		0.0263079	0.999695		0.0589481	0.751258		0.0257884	0.998624		0.10558	0.830015		0.0707071	0.997816
0.0941754	0.84868		0.028187	0.999593		0.0605109	0.752548		0.0276304	0.998431		0.107959	0.821657		0.0757576	0.997057
0.095918	0.845962		0.0300661	0.999498		0.0617546	0.754783		0.0294724	0.99785		0.110343	0.814647		0.0808081	0.99647
0.0978965	0.843026		0.0319453	0.999361		0.0629149	0.757141		0.0313145	0.99735		0.112682	0.805922		0.0858586	0.996056
0.0997321	0.842503		0.0338244	0.999072		0.0640912	0.758701		0.0331565	0.997162		0.114513	0.799039		0.0909091	0.994774
0.101401	0.839315		0.0357035	0.998628		0.0651994	0.760835		0.0349985	0.997329		0.116567	0.791327		0.0959596	0.992385
0.103219	0.837458		0.0375827	0.997711		0.0663609	0.763776		0.0368406	0.997558		0.118611	0.78127		0.10101	0.989439
0.104751	0.835646		0.0394618	0.99638		0.0672691	0.7661		0.0386826	0.997203		0.120488	0.771328		0.106061	0.986238
0.106239	0.833282		0.041341	0.994658		0.0684781	0.769967		0.0405246	0.996296		0.122331	0.759736		0.111111	0.983255
0.107742	0.831582		0.0432201	0.993589		0.0696021	0.773229		0.0423666	0.995563		0.123923	0.750827		0.116162	0.979474
0.109154	0.827831		0.0450992	0.994353		0.0703836	0.776812		0.0442087	0.994695		0.125686	0.740877		0.121212	0.973054
0.110455	0.825242		0.0469784	0.995214		0.0711977	0.77879		0.0460507	0.992051		0.12751	0.731003		0.126263	0.961997
0.112015	0.821137		0.0488575	0.995424		0.072211	0.7836		0.0478927	0.989559		0.129128	0.719593		0.131313	0.950303
0.113633	0.816559		0.0507366	0.995627		0.0731291	0.785426		0.0497347	0.990705		0.130751	0.710339		0.136364	0.940666
0.114934	0.81399		0.0526158	0.995787		0.0740061	0.789231		0.0515768	0.990339		0.132189	0.702297		0.141414	0.888107
0.116084	0.809632		0.0544949	0.996153		0.0750222	0.792262		0.0534188	0.990169		0.133646	0.694339		0.146465	0.828721
0.117296	0.806214		0.056374	0.996744		0.0757273	0.795854		0.0552608	0.990772		0.135273	0.68634		0.151515	0.765037
0.11844	0.802589		0.0582532	0.997158		0.0765384	0.801396		0.0571029	0.99073		0.136992	0.678438		0.156566	0.714312
0.119562	0.80071		0.0601323	0.997444		0.0774042	0.805859		0.0589449	0.990427		0.138202	0.669942		0.161616	0.711065
0.121024	0.796635		0.0620114	0.997503		0.0780856	0.811946		0.0607869	0.990679		0.139287	0.662288		0.166667	0.679225
0.122259	0.79426		0.0638906	0.997358		0.0787543	0.817527		0.0626289	0.991138		0.140642	0.655807		0.171717	0.644337
0.123305	0.790624		0.0657697	0.996734		0.0796799	0.822476		0.064471	0.990971		0.142192	0.647835		0.176768	0.66464
0.12429	0.786907		0.0676488	0.996089		0.0803544	0.821838		0.066313	0.990241		0.143654	0.641337		0.181818	0.68308
0.125567	0.782589		0.069528	0.995389		0.0810807	0.827432		0.068155	0.988534		0.144943	0.635218		0.186869	0.684919
0.126806	0.779171		0.0714071	0.994843		0.0819729	0.829494		0.0699971	0.986427		0.146335	0.628607		0.191919	0.68059
0.127925	0.775113		0.0732862	0.994585		0.0825454	0.831521		0.0718391	0.986017		0.147418	0.62161		0.19697	0.675533
0.128737	0.770932		0.0751654	0.99411		0.08328	0.832309		0.0736811	0.987735		0.148573	0.615247		0.20202	0.663639
0.129663	0.768092		0.0770445	0.994119		0.0839842	0.830286		0.0755231	0.988579		0.149713	0.609647		0.207071	0.61657
0.13065	0.765156		0.0789236	0.994687		0.0844784	0.829766		0.0773652	0.987707		0.15086	0.604121		0.212121	0.554809
0.131723	0.761715		0.0808028	0.995581		0.0852128	0.829473		0.0792072	0.986834		0.152161	0.598909		0.217172	0.518715
0.132766	0.760824		0.0826819	0.996051		0.0858055	0.825126		0.0810492	0.986677		0.153321	0.594467		0.222222	0.460298
0.133843	0.75828		0.084561	0.995994		0.0864057	0.8231		0.0828912	0.986329		0.154334	0.591102		0.227273	0.402148
0.134685	0.757337		0.0864402	0.995272		0.0870209	0.824081		0.0847333	0.986446		0.155576	0.586643		0.232323	0.352094
0.135677	0.756572		0.0883193	0.994279		0.0879111	0.824796		0.0865753	0.986751		0.156852	0.583612		0.237374	0.302913
0.13675	0.754917		0.0901984	0.992436		0.088511	0.824957		0.0884173	0.987107		0.157819	0.580733		0.242424	0.244113
0.137514	0.753216		0.0920776	0.990743		0.0891252	0.826369		0.0902594	0.986912		0.158912	0.579636		0.247475	0.210438
0.138614	0.748992		0.0939567	0.988449		0.0895837	0.827908		0.0921014	0.986314		0.159935	0.576822		0.252525	0.188409
0.139508	0.747681		0.0958358	0.986236		0.0900746	0.832707		0.0939434	0.985087		0.160976	0.576411		0.257576	0.143417
0.140193	0.74446		0.097715	0.790545		0.0907549	0.83577		0.0957854	0.983726		0.16193	0.574121		0.262626	0.0920297
0.141081	0.742557		0.0995941	0.872159		0.091232	0.836575		0.0976275	0.982444		0.162985	0.573896		0.267677	0.0828912
0.141882	0.742346		0.101473	0.911738		0.0917714	0.837543		0.0994695	0.981591		0.163956	0.571824		0.272727	0.0808133
0.142698	0.741729		0.103352	0.9267		0.0924877	0.83816		0.101312	0.980592		0.165033	0.570805		0.277778	0.081123
0.143558	0.740215		0.105232	0.935364		0.0930363	0.840307		0.103154	0.979102		0.165918	0.570496		0.282828	0.0557647
0.144443	0.740286		0.107111	0.942085		0.0935126	0.838534		0.104996	0.975352		0.166687	0.570338		0.287879	0.0268408
0.145348	0.739708		0.10899	0.950363		0.0940058	0.833972		0.106838	0.971505		0.167964	0.57096		0.292929	0.0262396
0.146137	0.738401		0.110869	0.954473		0.094589	0.832003		0.10868	0.86388		0.16887	0.570883		0.29798	0.0430201
0.146878	0.738841		0.112748	0.954394		0.0951413	0.827322		0.110522	0.902063		0.169865	0.57164		0.30303	0.0543831
0.147962	0.736836		0.114627	0.956152		0.0956897	0.821345		0.112364	0.923818		0.170974	0.573349		0.372727	-0.003845
0.148774	0.736653		0.116506	0.954646		0.0963355	0.817338		0.114206	0.928171		0.171843	0.574892		0.378788	-0.014379
0.149442	0.736729		0.118385	0.951667		0.0967623	0.814759		0.116048	0.930346		0.172641	0.57582		0.384848	-0.018759
0.150016	0.736742		0.120265	0.947751		0.0971513	0.809642		0.11789	0.939333		0.173462	0.578185		0.390909	-0.0163
0.150768	0.735595		0.122144	0.93983		0.0977075	0.807784		0.119732	0.936287		0.174208	0.580011		0.39697	0.003945
0.151563	0.733791		0.124023	0.925485		0.0981348	0.800711		0.121574	0.927209		0.174974	0.583786		0.40303	0.017798
0.152414	0.733524		0.125902	0.906784		0.0985895	0.796195		0.123416	0.92408		0.176104	0.586098		0.409091	0.016779
0.153051	0.732583		0.127781	0.894441		0.0991183	0.794658		0.125258	0.910832		0.176913	0.590094		0.415152	0.011032
0.153725	0.730526		0.12966	0.889216		0.0995671	0.792643		0.1271	0.889678		0.177834	0.593365		0.421212	0.004446
0.154618	0.729299		0.131539	0.900237		0.100046	0.79064		0.128942	0.887727		0.178622	0.597189		0.427273	-0.004453
0.1552	0.728832		0.133419	0.913369		0.100454	0.787453		0.130784	0.892881		0.179503	0.600404		0.433333	-0.016609
0.156072	0.727997		0.135298	0.916366		0.101093	0.785502		0.132626	0.889892		0.180382	0.605142		0.439394	-0.00524
0.156733	0.727502		0.137177	0.910758		0.101638	0.782659		0.134468	0.889854		0.181181	0.607769		0.445455	0.009208
0.157287	0.727723		0.139056	0.90228		0.102053	0.779182		0.13631	0.883462		0.181968	0.613044		0.451515	0.004648
0.157985	0.726458		0.140935	0.892936		0.102525	0.776135		0.138152	0.868119		0.1828	0.61711		0.457576	-0.004307
0.158812	0.724235		0.142814	0.886526		0.102914	0.774236		0.139994	0.867021		0.183753	0.618609		0.463636	-0.005593
0.159519	0.724218		0.144693	0.890848		0.103326	0.771832		0.141836	0.875857		0.184513	0.622535		0.469697	0.000639
0.160287	0.724501		0.146572	0.892787		0.103801	0.769438		0.143678	0.872282		0.18521	0.627264		0.475758	0.000766
0.16106	0.724135		0.148452	0.881346		0.104219	0.7664		0.14552	0.865219		0.185879	0.63106		0.481818	-0.00793
0.16162	0.724092		0.150331	0.868573		0.104603	0.764613		0.147362	0.866711		0.186536	0.631638		0.487879	0.001494
0.162232	0.724828		0.15221	0.850896		0.10494	0.762873		0.149204	0.859228		0.187482	0.635529		0.493939	-0.00221
0.162872	0.726003		0.154089	0.824733		0.105336	0.761871		0.151046	0.853207		0.188298	0.636678		0.5	-0.005956
0.163432	0.726801		0.155968	0.813781		0.105898	0.759487		0.152888	0.85978		0.189036	0.638772		0.506061	-0.010319
0.164057	0.72607		0.157847	0.835085		0.106296	0.758277		0.15473	0.853157		0.189731	0.641879		0.512121	-0.009059
0.164607	0.725903		0.159726	0.861094		0.106724	0.755226		0.156572	0.826438		0.190416	0.643625		0.518182	-0.00512
0.165227	0.724484		0.161606	0.877069		0.107281	0.753821		0.158414	0.804868		0.191267	0.647714		0.524242	-0.004168
0.165955	0.723697		0.163485	0.879492		0.107662	0.751427		0.160256	0.786026		0.19202	0.648749		0.530303	-0.00114
0.166637	0.722281		0.165364	0.870583		0.108055	0.747128		0.162098	0.76146		0.192845	0.650463		0.536364	0.006915
0.167165	0.719594		0.167243	0.865353		0.108378	0.745001		0.16394	0.754735		0.193387	0.651576		0.542424	0.010493
0.167822	0.718398		0.169122	0.864278		0.108799	0.741657		0.165782	0.773013		0.194083	0.654243		0.548485	0.009902
0.16853	0.716861		0.171001	0.854678		0.109241	0.73825		0.167625	0.792569		0.194795	0.657565		0.554545	0.007965
0.169309	0.714449		0.17288	0.842564		0.10953	0.737518		0.169467	0.809578		0.195522	0.658285		0.560606	0.00398
0.169758	0.714179		0.174759	0.842509		0.110013	0.7373		0.171309	0.823597		0.196275	0.660852		0.566667	-0.001846
0.170326	0.713343		0.176639	0.843138		0.110383	0.735649		0.173151	0.819077		0.196912	0.663802		0.572727	-0.002613
0.170948	0.712135		0.178518	0.838379		0.110842	0.732639		0.174993	0.802318		0.197739	0.664083		0.578788	0.000471
0.171467	0.712904		0.180397	0.845523		0.111102	0.729051		0.176835	0.792529		0.19854	0.664016		0.584848	0.008062
0.172057	0.713779		0.182276	0.869421		0.111548	0.727141		0.178677	0.784782		0.199184	0.664875		0.590909
0.172616	0.713746		0.184155	0.887402		0.111937	0.722983		0.180519	0.77457		0.199716	0.666017
0.173289	0.713151		0.186034	0.894383		0.11229	0.721898		0.182361	0.760273		0.20034	0.667259
0.174007	0.713959		0.187913	0.89732		0.112692	0.719487		0.184203	0.747773		0.200944	0.668363
0.174669	0.715122		0.189793	0.900547		0.112992	0.715414		0.186045	0.741249		0.20165	0.668018
0.175067	0.715924		0.191672	0.908291		0.113356	0.712347		0.187887	0.746547		0.202218	0.667492
0.175383	0.717086		0.193551	0.91382		0.113641	0.710123		0.189729	0.757715		0.202918	0.667775
0.175886	0.716574		0.19543	0.915101		0.113995	0.708753		0.191571	0.758603		0.203609	0.666781
0.176474	0.7167		0.197309	0.911595		0.114514	0.704134		0.193413	0.759835		0.20434	0.666576
0.177026	0.71806		0.199188	0.909039		0.114875	0.702397		0.195255	0.767191		0.205089	0.666089
0.177654	0.720154		0.201067	0.909097		0.115278	0.700041		0.197097	0.779789		0.205718	0.665847
0.178253	0.722248		0.202946	0.908964		0.115712	0.697364		0.198939	0.788229		0.206203	0.663999
0.178858	0.722632		0.204826	0.906236		0.11604	0.696309		0.200781	0.785753		0.206866	0.662465
0.179396	0.724348		0.206705	0.901879		0.116437	0.694236		0.202623	0.770511		0.207456	0.661551
0.179953	0.726745		0.208584	0.897435		0.116729	0.692724		0.204465	0.75192		0.208111	0.661081
0.180434	0.728284		0.210463	0.896617		0.11696	0.69095		0.206307	0.739083		0.208733	0.659586
0.180999	0.729839		0.212342	0.896518		0.117359	0.688971		0.208149	0.735689		0.209357	0.657221
0.181465	0.731859		0.214221	0.894769		0.117603	0.686548		0.209991	0.735786		0.20997	0.656117
0.181965	0.734357		0.2161	0.890875		0.11789	0.686248		0.211833	0.739917		0.210455	0.654588
0.18268	0.736224		0.21798	0.885672		0.118282	0.68513		0.213675	0.735357		0.211073	0.652125
0.183107	0.737636		0.219859	0.877168		0.118636	0.684154		0.215517	0.727638		0.211878	0.651319
0.18374	0.740186		0.221738	0.865468		0.119017	0.683646		0.217359	0.718452		0.212465	0.650266
0.184196	0.740329		0.223617	0.857976		0.119323	0.683169		0.219201	0.718036		0.213072	0.648883
0.184643	0.74234		0.225496	0.857517		0.119628	0.685346		0.221043	0.720386		0.213606	0.647828
0.185053	0.743241		0.227375	0.859243		0.119939	0.684461		0.222885	0.717573		0.214048	0.646226
0.185634	0.745386		0.229254	0.855076		0.120367	0.685412		0.224727	0.704426		0.214715	0.645631
0.186025	0.746903		0.231133	0.844914		0.120736	0.685076		0.226569	0.683252		0.215347	0.644526
0.18656	0.747388		0.233013	0.828907		0.121024	0.683395		0.228411	0.665649		0.216024	0.643601
0.187168	0.750297		0.234892	0.812686		0.121421	0.684297		0.230253	0.652023		0.216502	0.642929
0.187635	0.751213		0.236771	0.797885		0.121687	0.684438		0.232095	0.651858		0.217009	0.642188
0.188052	0.753856		0.23865	0.790114		0.122039	0.683199		0.233938	0.651063		0.217582	0.642121
0.18851	0.756679		0.240529	0.782557		0.122304	0.685028		0.23578	0.636274		0.218157	0.640239
0.18904	0.759357		0.242408	0.778975		0.122516	0.68461		0.237622	0.581853		0.218651	0.63881
0.189496	0.762385		0.244287	0.779365		0.122938	0.684947		0.239464	0.509043		0.219289	0.637268
0.189909	0.764749		0.246167	0.78269		0.123282	0.685378		0.241306	0.468435		0.219793	0.635753
0.190391	0.76781		0.248046	0.783001		0.123568	0.683471		0.243148	0.461275		0.220327	0.633357
0.190958	0.769562		0.249925	0.77871		0.123802	0.68351		0.24499	0.441513		0.220817	0.631704
0.191377	0.772905		0.251804	0.763828		0.124185	0.683343		0.246832	0.409247		0.221483	0.629691
0.19198	0.774316		0.253683	0.74246		0.124466	0.683712		0.248674	0.38166		0.222111	0.628574
0.192405	0.775842		0.255562	0.730576		0.124671	0.685013		0.250516	0.385553		0.222693	0.627386
0.192813	0.777852		0.257441	0.725662		0.125018	0.685578		0.252358	0.408627		0.2232	0.625368
0.193345	0.781714		0.259321	0.710245		0.125379	0.685336		0.2542	0.42129		0.223759	0.623656
0.193914	0.784541		0.2612	0.688191		0.125735	0.68746		0.256042	0.395532		0.224396	0.62004
0.194348	0.78703		0.263079	0.678067		0.125988	0.686958		0.257884	0.336292		0.22489	0.618292
0.194859	0.791397		0.264958	0.67848		0.126217	0.686504		0.259726	0.267737		0.22539	0.616042
0.195265	0.793636		0.266837	0.658561		0.12659	0.686162		0.261568	0.221876		0.225867	0.613902
0.195735	0.797908		0.268716	0.60932		0.126935	0.685393		0.26341	0.20603		0.226358	0.61256
0.196224	0.8019		0.270595	0.546507		0.127249	0.68472		0.265252	0.219886		0.226846	0.611977
0.196579	0.803612		0.272474	0.492003		0.127429	0.68541		0.267094	0.229304		0.227412	0.609584
0.19697	0.807524		0.274354	0.452673		0.127656	0.684691		0.268936	0.219033		0.22786	0.607004
0.197317	0.809696		0.276233	0.439435		0.127985	0.685214		0.270778	0.194843		0.228319	0.605138
0.197726	0.811737		0.278112	0.438127		0.128247	0.685028		0.27262	0.180911		0.228864	0.602094
0.198118	0.814071		0.279991	0.435844		0.128556	0.684236		0.274462	0.186264		0.229397	0.601218
0.198615	0.818538		0.28187	0.407831		0.12888	0.68217		0.276304	0.185086		0.22991	0.596675
0.199225	0.821569		0.283749	0.363163		0.129142	0.684633		0.278146	0.17013		0.230437	0.595605
0.199543	0.823635		0.285628	0.315833		0.129556	0.681181		0.279988	0.14271		0.230921	0.593319
0.200018	0.826004		0.287508	0.285575		0.129783	0.679832		0.28183	0.127108		0.231472	0.590895
0.200466	0.828505		0.289387	0.271684		0.130099	0.679399		0.283672	0.132035		0.232062	0.586556
0.200799	0.829449		0.291266	0.264772		0.130437	0.678296		0.285514	0.129047		0.232473	0.584044
0.201243	0.830283		0.293145	0.258417		0.1307	0.677717		0.287356	0.114469		0.233052	0.582582
0.201764	0.831921		0.295024	0.251675		0.130965	0.675692		0.289198	0.0979736		0.233573	0.579632
0.202225	0.832388		0.296903	0.246876		0.131146	0.672891		0.29104	0.0864762		0.234041	0.576427
0.202763	0.832269		0.298782	0.239605		0.131365	0.670504		0.292882	0.0778247		0.234495	0.573382
0.203095	0.83361		0.300661	0.226158		0.131619	0.667801		0.294724	0.0770908		0.234929	0.572496
0.203346	0.833619		0.302541	0.210508		0.131926	0.668763		0.296566	0.0744656		0.235353	0.569429
0.203865	0.835985		0.30442	0.189875		0.13222	0.668642		0.298408	0.0581687		0.235739	0.564851
0.204291	0.835409		0.306299	0.163507		0.1325	0.667605		0.300251	0.0295461		0.236307	0.560855
0.204623	0.834075		0.308178	0.131143		0.132704	0.664604		0.302093	-0.0048621		0.236846	0.5574
0.205097	0.834487		0.310057	0.107212		0.132993	0.664572		0.303935	-0.0279728		0.237442	0.552856
0.205525	0.834562		0.311936	0.0900346		0.133259	0.662166		0.305777	-0.0300263		0.237954	0.548684
0.205956	0.834796		0.313815	0.0845593		0.133468	0.66166		0.307619	-0.0119751		0.23837	0.545154
0.2064	0.833615		0.315695	0.0778138		0.133737	0.661858		0.309461	0.01106		0.238778	0.542773
0.206784	0.83327		0.317574	0.0728521		0.134054	0.661194		0.311303	0.0260431		0.239357	0.538077
0.207175	0.834042		0.319453	0.0719047		0.13441	0.661816		0.313145	0.0348854		0.239916	0.533262
0.207603	0.834219		0.321332	0.0788662		0.134695	0.660803		0.314987	0.0397587		0.240315	0.528868
0.208023	0.83414		0.323211	0.0856404		0.135006	0.661326		0.316829	0.047663		0.240758	0.524052
0.208452	0.833759		0.32509	0.0844984		0.135279	0.661026		0.318671	0.0499484		0.241137	0.519648
0.2088	0.833111		0.326969	0.0748668		0.135482	0.661898		0.320513	0.0295939		0.24157	0.517706
0.209157	0.83255		0.328848	0.0591068		0.135772	0.660732		0.322355	0.00410342		0.241999	0.51267
0.209592	0.831742		0.330728	0.0459698		0.135974	0.659493		0.324197	-0.0052726		0.24242	0.50847
0.209942	0.833234		0.332607	0.0400179		0.136161	0.658069		0.326039	0.0141585		0.242787	0.505267
0.210399	0.832757		0.334486	0.0336883		0.136407	0.656371		0.327881	0.0268167		0.243319	0.502011
0.210731	0.831988		0.336365	0.0305166		0.13668	0.655328		0.329723	0.0274677		0.243793	0.496877
0.210948	0.831961		0.338244	0.0200768		0.136896	0.655418		0.331565	0.0129517		0.244193	0.492616
0.211276	0.831722		0.340123	0.0164306		0.137167	0.655174					0.244628	0.488632
0.211741	0.830498		0.342002	0.0216951		0.137385	0.65412					0.245192	0.484669
0.212108	0.82865		0.343882	0.0341619		0.137664	0.652397					0.245679	0.481837
0.212539	0.82771		0.345761	0.0443392		0.138011	0.651907					0.24611	0.478642
0.212976	0.828164		0.34764	0.0492741		0.138182	0.649839					0.246598	0.473277
0.213368	0.826551		0.349519	0.0500952		0.13849	0.64855					0.247025	0.469069
0.213738	0.825491		0.351398	0.0437631		0.13871	0.648123					0.24746	0.462357
0.214251	0.824738		0.353277	0.0323503		0.138884	0.647247					0.24794	0.457579
0.2146	0.825116		0.355156	0.00843714		0.139176	0.647539					0.248323	0.453255
0.215011	0.825353		0.357035	-0.0161967		0.139431	0.649319					0.248806	0.449826
0.215339	0.824909		0.358915	-0.0290881		0.139689	0.648469					0.249239	0.4441
0.215655	0.82423		0.360794	-0.0311887		0.139956	0.648542					0.249745	0.437383
0.216091	0.824466		0.362673	-0.025069		0.140167	0.647632					0.250143	0.433227
0.216464	0.823262		0.364552	-0.0094074		0.140378	0.645654					0.250576	0.427229
0.216855	0.822082		0.366431	0.00325737		0.140678	0.642593					0.250901	0.423336
0.217114	0.822861		0.36831	0.0162099		0.140899	0.642591					0.251311	0.419466
0.217516	0.822551		0.370189	0.0241082		0.141119	0.642047					0.251726	0.414306
0.21799	0.820365		0.372069	0.0266548		0.14137	0.63976					0.252198	0.410308
0.218253	0.820213		0.373948	0.0244587		0.141592	0.63976					0.252599	0.408629
0.218687	0.820138		0.375827	0.0185763		0.14181	0.637536					0.252974	0.405397
0.219089	0.819791		0.377706	0.0136477		0.141972	0.635998					0.253444	0.40064
0.219422	0.81917		0.379585	0.0097275		0.142196	0.638082					0.253897	0.399229
0.219637	0.819086		0.381464	0.00676445		0.142497	0.639023					0.254242	0.39439
0.219997	0.817427		0.383343	0.0069362		0.142762	0.636578					0.25462	0.391572
0.22031	0.817203		0.385222	0.00376621		0.142987	0.634864					0.255022	0.387481
0.220698	0.817449		0.387102	0.00383225		0.143263	0.635053					0.255416	0.382016
0.221151	0.815885		0.388981	0.00448496		0.143497	0.634004					0.255874	0.379084
0.221559	0.814638		0.39086	0.006329		0.143776	0.634787					0.256433	0.374681
0.221835	0.813073		0.392739	0.00495753		0.14399	0.635603					0.256754	0.371472
0.222301	0.813231		0.394618	-0.0002547		0.144217	0.636529					0.257186	0.367359
0.222562	0.812526		0.396497	0.00070155		0.144397	0.635137					0.257616	0.365197
0.222797	0.811557		0.398376	0.00974795		0.144613	0.636054					0.257932	0.360949
0.223043	0.810474		0.400256	0.0144257		0.144847	0.636137					0.258315	0.357797
0.223355	0.808806		0.402135	0.0221262		0.145082	0.636832					0.258767	0.353967
0.223718	0.808675		0.404014	0.0222027		0.1453	0.638345					0.259167	0.350827
0.224108	0.807095		0.405893	0.0179205		0.145447	0.637445					0.259605	0.345565
0.22441	0.805126		0.407772	0.0112041		0.145747	0.637247					0.260077	0.342966
0.224907	0.806264		0.409651	0.00658922		0.145992	0.640799					0.260379	0.338768
0.225366	0.804079		0.41153	-0.0016112		0.146149	0.640341					0.26068	0.3351
0.225754	0.802756		0.41341	-0.0069252		0.14638	0.640954					0.261076	0.329347
0.226107	0.803285		0.415289	-0.0084056		0.146599	0.639407					0.261574	0.324926
0.226397	0.801472		0.417168	-0.0059602		0.14681	0.638309					0.261992	0.322887
0.226651	0.798916		0.419047	-0.0069811		0.147085	0.63917					0.262384	0.320478
0.226985	0.797067		0.420926	-0.0085075		0.147257	0.639769					0.262763	0.317617
0.227381	0.794745		0.422805	-0.0150129		0.147425	0.640315					0.263153	0.314165
0.227623	0.792259		0.424684	-0.0187982		0.147638	0.639509					0.263519	0.311687
0.227859	0.791939		0.426563	-0.0192694		0.147806	0.640965					0.263884	0.307926
0.228413	0.790874		0.428443	-0.0155656		0.148097	0.641824					0.264354	0.304384
0.228787	0.789413		0.430322	-0.0124149		0.148373	0.641248					0.264744	0.303027
0.22911	0.787149		0.432201	-0.0085694		0.148569	0.642176					0.265073	0.300713
0.229425	0.786153		0.43408	-0.008303		0.148757	0.642159					0.265486	0.297706
0.229653	0.784165		0.435959	-0.005206		0.14901	0.642492					0.265824	0.294686
0.229884	0.782642		0.437838	-0.0062804		0.149215	0.643026					0.2662	0.293954
0.230203	0.780625		0.439717	-0.0092853		0.149499	0.643929					0.266569	0.293049
0.230653	0.77872		0.441597	-0.0117552		0.149769	0.645616					0.267031	0.292555
0.231067	0.777496		0.443476	-0.0078384		0.149955	0.643882					0.267354	0.2879
0.231294	0.777067		0.445355	0.00063073		0.150181	0.642668					0.267723	0.285936
0.231579	0.775368		0.447234	0.00861901		0.150385	0.643673					0.268129	0.283363
0.23195	0.77368		0.449113	0.0138565		0.150518	0.641556					0.26844	0.281461
0.232249	0.771137		0.450992	0.0108231		0.150663	0.636818					0.268718	0.282581
0.232555	0.770897		0.452871	0.00743368		0.15088	0.634985					0.269178	0.28117
0.232805	0.771022		0.45475	0.00099415		0.151046	0.634022					0.269555	0.280792
0.233073	0.770579		0.45663	-0.0037256		0.151272	0.633393					0.269857	0.278756
0.233369	0.769537		0.458509	-0.0040225		0.15156	0.630981					0.270177	0.277797
0.233679	0.769365		0.460388	-0.0041577		0.151751	0.629821					0.270541	0.275254
0.234036	0.769967		0.462267	-0.0076699		0.151936	0.626861					0.270991	0.274242
0.234439	0.770277		0.464146	-0.0080681		0.152108	0.624811					0.271359	0.271606
0.234813	0.767419		0.466025	-0.0060895		0.152237	0.620823					0.271706	0.268762
0.235283	0.766979		0.467904	0.00066877		0.152441	0.618699					0.272146	0.268127
0.235523	0.765695		0.469784	0.00589137		0.15274	0.618435					0.272491	0.263852
0.235739	0.763144		0.471663	0.010589		0.152955	0.618357					0.272942	0.262687
0.236035	0.761769		0.473542	0.00579794		0.153129	0.614217					0.273319	0.260953
0.236322	0.759546		0.475421	0.0011776		0.153357	0.61355					0.273692	0.256841
0.236649	0.756764		0.4773	-0.0069578		0.153633	0.612497					0.274024	0.255361
0.236886	0.754942		0.479179	-0.0135547		0.153852	0.610744					0.274416	0.25481
0.237136	0.75332		0.481058	-0.0168743		0.154045	0.611244					0.274733	0.255132
0.237442	0.752596		0.482937	-0.0173734		0.154206	0.609369					0.275057	0.251148
0.237749	0.751412		0.484817	-0.0128125		0.154435	0.607351					0.275438	0.247583
0.238084	0.749586		0.486696	-0.0093219		0.154616	0.606346					0.275744	0.245659
0.238477	0.750045		0.488575	-0.0084339		0.15474	0.606268					0.276026	0.243222
0.238778	0.749557		0.490454	-0.0090126		0.154885	0.606951					0.276367	0.242015
0.239056	0.749311		0.492333	-0.0094398		0.155071	0.602963					0.276703	0.241703
0.239421	0.747924		0.494212	-0.0111811		0.15528	0.600254					0.277139	0.241174
0.239803	0.747698		0.496091	-0.0138675		0.15549	0.597585					0.277474	0.240017
0.240096	0.748373		0.497971	-0.0176378		0.155762	0.595233					0.277823	0.238982
0.240392	0.747722		0.49985	-0.0150484		0.155938	0.591496					0.278197	0.237469
0.240704	0.747131		0.501729	-0.0091033		0.156077	0.590692					0.278525	0.238138
0.241014	0.748107		0.503608	-0.0016492		0.15628	0.590914					0.278868	0.236083
0.241239	0.74677		0.505487	0.00016914		0.156483	0.590644					0.279164	0.234241
0.241508	0.745264		0.507366	0.00109728		0.156728	0.586807					0.27957	0.232688
0.241891	0.745017		0.509245	0.00402727		0.156946	0.584385					0.280031	0.231694
0.242156	0.746308		0.511124	0.00768165		0.157125	0.584294					0.280366	0.231886
0.242453	0.746412		0.513004	0.00645925		0.157313	0.581799					0.280626	0.232671
0.242823	0.74643		0.514883	0.00278443		0.157513	0.577892					0.280896	0.232373
0.243038	0.748337		0.516762	0.00075469		0.157729	0.574301					0.281241	0.233393
0.243235	0.748438		0.518641	0.00318902		0.157897	0.571672					0.281646	0.234902
0.243526	0.750471		0.52052	0.00505372		0.158095	0.568297					0.282069	0.233576
0.243778	0.750743		0.522399	0.00905772		0.158254	0.569484					0.282346	0.231053
0.244104	0.752129		0.524278	0.00875354		0.158411	0.568385					0.282564	0.230144
0.244386	0.751954		0.526158	0.0100029		0.158666	0.567039					0.282841	0.229845
0.244746	0.753269		0.528037	0.00547646		0.158926	0.56458					0.283149	0.227734
0.245042	0.753343		0.529916	0.00064043		0.159063	0.561961					0.283512	0.226696
0.245232	0.753375		0.531795	-0.0047662		0.159214	0.559389					0.283901	0.223619
0.245375	0.753407		0.533674	-0.0087382		0.159411	0.559944					0.284345	0.219826
0.245728	0.752344		0.535553	-0.0074771		0.159613	0.560182					0.284694	0.218303
0.246069	0.751225		0.537432	-0.0032923		0.159795	0.558188					0.285035	0.216845
0.246351	0.751523		0.539311	-0.0017091		0.159948	0.557186					0.285323	0.214449
0.246603	0.751866		0.541191	-0.0027658		0.160053	0.558502					0.285635	0.213889
0.246879	0.75151		0.54307	-0.0054084		0.160243	0.557898					0.285908	0.21243
0.247222	0.751435		0.544949	-0.0086252		0.160439	0.557274					0.28624	0.212378
0.247516	0.751885		0.546828	-0.0102695		0.160575	0.552225					0.286545	0.209081
0.247746	0.751233		0.548707	-0.0102923		0.160751	0.554734					0.286934	0.206522
0.248131	0.750582		0.550586	-0.0074388		0.160977	0.555131					0.287315	0.207267
0.248498	0.750402		0.552465	-0.0055884		0.161162	0.554226					0.287612	0.206191
0.248779	0.75031		0.554345	-0.005983		0.161322	0.555076					0.28798	0.20737
0.249034	0.749604		0.556224	-0.0085314		0.161512	0.557311					0.288295	0.207108
0.249407	0.74942		0.558103	-0.0147642		0.161759	0.557698					0.288566	0.205829
0.249652	0.749112		0.559982	-0.0192562		0.161947	0.558691					0.288901	0.207431
0.249871	0.749974		0.561861	-0.0223318		0.162159	0.560414					0.289216	0.207021
0.25009	0.749984		0.56374	-0.0221465		0.162338	0.562494					0.28959	0.203921
0.250374	0.748387		0.565619	-0.0223625		0.162504	0.563181					0.289932	0.203078
0.250705	0.746179		0.567499	-0.0252701		0.162667	0.565322					0.290243	0.201809
0.250906	0.745507		0.569378	-0.0269664		0.162921	0.565546					0.290587	0.197413
0.251272	0.743711		0.571257	-0.0248455		0.163067	0.565655					0.290853	0.194093
0.251556	0.746819		0.573136	-0.0192663		0.163225	0.56874					0.291119	0.191765
0.251761	0.746666		0.575015	-0.0093625		0.163395	0.571238					0.291443	0.190357
0.252057	0.744737		0.576894	0.00219781		0.163553	0.573152					0.291777	0.190332
0.252309	0.745075		0.578773	0.00912288		0.163726	0.575592					0.292038	0.188204
0.252549	0.745027		0.580652	0.010432		0.163958	0.577183					0.292358	0.186398
0.25282	0.74368		0.582532	0.00958708		0.164077	0.577806					0.292749	0.183279
0.253088	0.74171		0.584411	0.00524312		0.164247	0.575892					0.293015	0.180752
0.253365	0.740901		0.58629	-0.0007635		0.164477	0.579147					0.293282	0.177417
0.253632	0.739116		0.588169	-0.0112926		0.164645	0.578147					0.293553	0.174238
0.253892	0.738201		0.590048	-0.0158034		0.1648	0.57857					0.293935	0.171753
0.254157	0.739826		0.591927	-0.0151737		0.165049	0.581104					0.294319	0.168762
0.25452	0.738688		0.593806	-0.0115276		0.165227	0.582231					0.294625	0.165881
0.254757	0.737739		0.595686	-0.011428		0.165404	0.583232					0.294993	0.162688
0.254972	0.737882		0.597565	-0.0123565		0.165543	0.583915					0.29527	0.160485
0.255289	0.734119		0.599444	-0.0106958		0.165693	0.584993					0.295517	0.158745
0.255556	0.735013		0.601323	-0.0088091		0.165837	0.587301					0.2958	0.15574
0.255786	0.735446					0.165995	0.586925					0.296148	0.155287
0.256013	0.732626					0.166149	0.589771					0.296436	0.152145
0.256233	0.732493					0.166289	0.595537					0.296703	0.150767
0.256516	0.732711					0.166411	0.594107					0.296968	0.147232
0.256803	0.734097					0.166568	0.592311					0.297278	0.144212
0.257051	0.734606					0.16682	0.596169					0.297535	0.141621
0.257303	0.735452					0.166954	0.59782					0.297844	0.14077
0.257607	0.735094					0.167155	0.597929					0.29814	0.140514
0.257857	0.734742					0.167362	0.597684					0.298561	0.136571
0.258069	0.734078					0.167513	0.599936					0.298892	0.133969
0.258317	0.733141					0.16768	0.598893					0.299157	0.130147
0.258584	0.732662					0.167963	0.598149					0.299483	0.127295
0.258882	0.7334					0.168125	0.60121					0.299793	0.125438
0.259147	0.732616					0.168253	0.601566					0.30004	0.122301
0.259385	0.733132					0.16839	0.601822					0.300397	0.117069
0.259579	0.732878					0.168524	0.602298					0.300687	0.112052
0.259774	0.732666					0.168665	0.604458					0.301022	0.109881
0.260103	0.730575					0.168834	0.605999					0.301295	0.107971
0.26053	0.732336					0.169022	0.604725					0.301579	0.105567
0.260835	0.732116					0.169214	0.60552					0.301889	0.100755
0.261082	0.731976					0.169359	0.605201					0.302223	0.0952869
0.261356	0.732418					0.169559	0.605352					0.302482	0.0938916
0.261595	0.730501					0.169731	0.60752					0.302765	0.0879752
0.261797	0.730425					0.169861	0.606863					0.303023	0.0854529
0.262025	0.729521					0.170021	0.605245					0.303381	0.0808319
0.262234	0.728706					0.170201	0.60683					0.303711	0.0761673
0.262484	0.725926					0.170315	0.607665					0.304029	0.0735167
0.262819	0.724663					0.170516	0.607497					0.304333	0.0718685
0.263019	0.724536					0.170745	0.606522					0.304647	0.0694918
0.263155	0.720519					0.170911	0.606698					0.304888	0.0666558
0.263415	0.720955					0.171061	0.607962					0.305168	0.0661156
0.263692	0.719951					0.171233	0.607228					0.305454	0.0643907
0.263915	0.719148					0.171357	0.606025					0.305809	0.0604393
0.264321	0.718375					0.171451	0.60553					0.306146	0.0599443
0.264538	0.718464					0.171667	0.60293					0.306522	0.0541229
0.264769	0.717374					0.171846	0.60162					0.30687	0.0494672
0.264938	0.715921					0.171979	0.597734					0.307112	0.0445301
0.265179	0.716166					0.172151	0.598532					0.307459	0.0434331
0.265534	0.715197					0.172325	0.596241					0.307731	0.0433887
0.265751	0.715447					0.172523	0.592873					0.307982	0.0412397
0.265954	0.713776					0.172677	0.590279					0.308275	0.0391102
0.266202	0.711955					0.172799	0.588633					0.308574	0.0376532
0.266502	0.707582					0.172942	0.586499					0.308978	0.0335416
0.266773	0.707916					0.17307	0.583832					0.309334	0.0302265
0.266955	0.706602					0.173232	0.581416					0.30963	0.0298387
0.267235	0.703169					0.17344	0.57897					0.309936	0.0281887
0.267469	0.702445					0.173608	0.578293					0.310231	0.0265469
0.26762	0.700355					0.17379	0.574105					0.310523	0.0240126
0.267841	0.698083					0.173913	0.571948					0.310858	0.0223577
0.268045	0.696425					0.174017	0.568758					0.31115	0.0204483
0.268294	0.695838					0.174188	0.566659					0.311461	0.0196044
0.268544	0.696539					0.17437	0.56308					0.311743	0.0209185
0.268889	0.69672					0.174508	0.556722					0.312034	0.0189256
0.269103	0.693989					0.17463	0.553763					0.312377	0.0157524
0.269312	0.69375					0.174755	0.552921					0.312707	0.0155473
0.269568	0.688853					0.174879	0.549212					0.313006	0.0129857
0.269785	0.688885					0.175033	0.547914					0.313392	0.00970921
0.270072	0.684993					0.175149	0.546053					0.313681	0.00950096
0.270226	0.681138					0.175341	0.540711					0.314014	0.01029
0.270402	0.679114					0.175536	0.537778					0.314381	0.00585155
0.270688	0.676683					0.175692	0.537753					0.314683	0.00337093
0.270869	0.671688					0.175836	0.537807					0.314998	0.00259374
0.271099	0.669097					0.176033	0.533693					0.31534	0.00337499
0.271448	0.666049					0.17621	0.533908					0.315674	0.00308612
0.271635	0.664338					0.176368	0.531307					0.315927	0.00603774
0.271847	0.659611					0.176582	0.527349					0.316221	0.00410457
0.272115	0.658908					0.17671	0.526461					0.316583	0.00344631
0.272494	0.657368					0.176902	0.524885					0.31688	0.00267055
0.272692	0.654631					0.177045	0.52156					0.317138	0.00388815
0.272859	0.652416					0.177165	0.521474					0.317429	0.00470602
0.273141	0.646767					0.177301	0.523031					0.317719	0.00207377
0.273377	0.641762					0.177428	0.526108					0.318083	0.00299784
0.273608	0.637834					0.177596	0.524196					0.318498	0.00584896
0.273805	0.634803					0.177775	0.523319					0.318882	0.00362483
0.274092	0.630615					0.177922	0.524551					0.319215	0.00348375
0.274347	0.628734					0.178147	0.522597					0.319592	0.00258027
0.274653	0.627838					0.178273	0.523255					0.319934	-0.0015815
0.274819	0.62282					0.178379	0.523224					0.32023	-0.0007241
0.275045	0.618085					0.178473	0.522377					0.320526	-0.002127
0.275301	0.615465					0.17864	0.52076					0.320818	-0.0038856
0.275494	0.611195					0.178776	0.5212					0.321103	-0.0047314
0.27569	0.609228					0.178916	0.522883					0.321447	-0.0043063
0.275896	0.608857					0.179056	0.520703					0.321753	-0.0042807
0.276138	0.607463					0.17922	0.521117					0.322138	-0.0058958
0.276384	0.60616					0.179342	0.521957					0.322451	-0.0045526
0.276623	0.602418					0.179464	0.522194					0.322764	-0.0045385
0.276819	0.599268					0.179612	0.52087					0.323047	-0.0058357
0.277007	0.59447					0.179767	0.522972					0.323397	-0.0075024
0.277247	0.593788					0.179883	0.522604					0.323729	-0.0099241
0.277448	0.592161					0.180003	0.520003					0.324076	-0.0089484
0.277624	0.589845					0.180213	0.521363					0.32444	-0.0089572
0.277815	0.587777					0.180374	0.526476					0.324754	-0.0082247
0.278045	0.585274					0.180513	0.526982					0.325079	-0.0088038
0.27832	0.585054					0.18066	0.528958					0.32548	-0.0085255
0.278505	0.584625					0.18081	0.531333					0.325809	-0.0103044
0.278795	0.583907					0.180965	0.531111					0.326147	-0.0100862
0.279006	0.578921					0.181079	0.532293					0.326475	-0.0103518
0.279149	0.576169					0.181262	0.533719					0.326755	-0.0083946
0.279385	0.574312					0.181387	0.536788					0.32709	-0.00839
0.279606	0.576262					0.18154	0.536159					0.32744	-0.0095458
0.279765	0.571802					0.181685	0.535375					0.327858	-0.0079449
0.279975	0.568937					0.18183	0.539972					0.328271	-0.0067774
0.2802	0.567714					0.181972	0.539952					0.328624	-0.0059328
0.280471	0.566136					0.182113	0.538442					0.328934	-0.0074747
0.280738	0.563293					0.182245	0.541288					0.329194	-0.0068325
0.280964	0.559838					0.182364	0.544702					0.329584	-0.0050136
0.281179	0.556765					0.182503	0.542805					0.329861	-0.002262
0.281381	0.554727					0.182649	0.544289					0.330158	-0.0052359
0.281636	0.552454					0.182844	0.545379					0.330533	-0.007349
0.281835	0.55149					0.182946	0.548516					0.330901	-0.0068966
0.28217	0.550266					0.18308	0.550039					0.331257	-0.0079721
0.282418	0.549077					0.18323	0.552833					0.331563	-0.0075393
0.2826	0.545986					0.183371	0.556333					0.331898	-0.0067456
0.282844	0.545377					0.183525	0.554942					0.332239	-0.0091591
0.28304	0.544939					0.183721	0.557799					0.332546	-0.0091878
0.283169	0.543293					0.183861	0.560562					0.332876	-0.0078151
0.283365	0.539643					0.183988	0.560945					0.333247	-0.0050288
0.283708	0.538378					0.184127	0.5623					0.333668	-0.0033986
0.283915	0.537284					0.184273	0.561544					0.334056	-0.0032109
0.284081	0.535063					0.184409	0.563344					0.334447	-0.0019264
0.284324	0.531714					0.184544	0.563484					0.334845	-0.0010623
0.284547	0.529541					0.184738	0.56813					0.335181	-0.0006159
0.284701	0.526337					0.184896	0.570459					0.33555	-0.0021676
0.284897	0.522691					0.185001	0.569617					0.335937	-0.0006768
0.285036	0.51963					0.185108	0.570997					0.336212	-0.00212
0.285196	0.516793					0.185214	0.573933					0.33656	0.00017395
0.285436	0.513416					0.185342	0.574889					0.336974	0.00069824
0.285691	0.511841					0.185493	0.57533					0.337326	-0.0006735
0.285914	0.510311					0.185609	0.576762					0.337594	-0.0017642
0.286153	0.508253					0.185776	0.581044					0.337937	0.00040278
0.28645	0.50631					0.185903	0.583013					0.33829	0.00176473
0.286633	0.506292					0.18602	0.580403					0.338654	-0.0004832
0.2868	0.503791					0.186143	0.578909					0.338959	-0.0005356
0.287043	0.502468					0.186342	0.580995					0.339231	-0.0008517
0.287277	0.498663					0.186456	0.57954					0.339651	-0.0041586
0.287494	0.494474					0.186586	0.580511					0.34	-0.0011047
0.287718	0.495275					0.186718	0.580462					0.34049	-0.0010312
0.287944	0.493433					0.186842	0.580747					0.340931	0.00037984
0.288089	0.490831					0.186978	0.57719					0.341292	-0.0014504
0.28832	0.488393					0.187092	0.576562					0.341611	-0.002895
0.288465	0.484355					0.18725	0.57732					0.342066	-0.001922
0.288687	0.481841					0.18739	0.576605					0.342476	-0.0015525
0.28888	0.480848					0.187516	0.574437					0.342795	-0.0038351
0.289122	0.480673					0.187647	0.573699					0.34313	-0.0041101
0.289313	0.476849					0.187796	0.574013					0.343495	-0.0038579
0.289519	0.474319					0.187919	0.573973					0.343828	-0.0051774
0.289726	0.474266					0.188023	0.575142					0.344222	-0.0048682
0.289947	0.471669					0.188151	0.573804					0.344575	-0.0014295
0.290133	0.473054					0.188292	0.574683					0.344915	-0.0019922
0.290292	0.470114					0.188437	0.570941					0.345376	-0.0029553
0.290481	0.470239					0.188577	0.569216					0.345703	-0.0022216
0.290663	0.468397					0.188684	0.567631					0.346054	-0.001189
0.290892	0.466274					0.188827	0.565688					0.346447	-0.003983
0.291154	0.459759					0.188985	0.566174					0.346855	-0.0056882
0.291388	0.456834					0.189119	0.565223					0.347216	-0.0061531
0.291527	0.456813					0.189259	0.563082					0.347634	-0.0082325
0.291797	0.45803					0.189369	0.562982					0.347993	-0.0097221
0.292099	0.455263					0.189485	0.563091					0.348373	-0.0100645
0.292226	0.454292					0.18968	0.562362					0.348759	-0.01243
0.292417	0.454221					0.189869	0.562645					0.349168	-0.0138981
0.29257	0.449467					0.189952	0.563184					0.349554	-0.0105062
0.292731	0.447656					0.190045	0.559334					0.349937	-0.0088546
0.29293	0.450136					0.190149	0.556016					0.350365	-0.0067563
0.293098	0.452499					0.190354	0.557159					0.350756	-0.0086429
0.293251	0.448604					0.190441	0.556342					0.351173	-0.0095407
0.293417	0.444039					0.190584	0.55417					0.351593	-0.0125001
0.293635	0.447707					0.190781	0.55638					0.351905	-0.0130815
0.293898	0.444443					0.190928	0.558855					0.352316	-0.0136933
0.294088	0.441054					0.191031	0.561789					0.352724	-0.0124593
0.294274	0.43704					0.191133	0.562465					0.35314	-0.0145047
0.294537	0.434019					0.191236	0.561771					0.35349	-0.0164228
0.29476	0.431712					0.191392	0.561292					0.353839	-0.015833
0.294951	0.430323					0.191522	0.559835					0.354256	-0.0187395
0.295203	0.429404					0.19162	0.560322					0.354688	-0.0218187
0.295485	0.425286					0.191772	0.560716					0.3551	-0.0215226
0.295697	0.425864					0.19189	0.56122					0.355553	-0.0211363
0.295859	0.424854					0.192002	0.562668					0.35614	-0.0212683
0.295988	0.421883					0.192186	0.561313					0.356435	-0.0200593
0.296187	0.423493					0.192316	0.560666					0.356816	-0.0205993
0.296478	0.425344					0.192489	0.562509					0.357106	-0.0224057
0.296721	0.424029					0.192589	0.565045					0.357434	-0.0210843
0.296852	0.421717					0.192721	0.56426					0.357865	-0.0215779
0.297037	0.419317					0.192842	0.563624					0.358366	-0.0229948
0.297262	0.41811					0.192932	0.565141					0.358846	-0.0236382
0.297397	0.417537					0.193033	0.564429					0.359254	-0.023175
0.297546	0.415329					0.193165	0.564917					0.35961	-0.0248117
0.29775	0.410312					0.193284	0.563662					0.360099	-0.0268003
0.297947	0.40665					0.193376	0.564104					0.360555	-0.0253777
0.298181	0.405213					0.193459	0.562738					0.361028	-0.0237739
0.298404	0.401656					0.193614	0.56266					0.361433	-0.0220576
0.298551	0.400064					0.193752	0.56501					0.361847	-0.0218377
0.298732	0.397351					0.193867	0.565075					0.362269	-0.0218376
0.298901	0.39524					0.194016	0.562418					0.362758	-0.0219243
0.299079	0.394435					0.194163	0.561144					0.363146	-0.0223129
0.299236	0.392589					0.194255	0.561158					0.363515	-0.0219942
0.299428	0.389435					0.194361	0.562357					0.363946	-0.0214111
0.299665	0.385643					0.194446	0.562095					0.364338	-0.0190847
0.299887	0.385209					0.194583	0.56183					0.364773	-0.0179318
0.300169	0.382044					0.194752	0.56291					0.365186	-0.0169251
0.300336	0.378083					0.194865	0.56497					0.365613	-0.0176723
0.300512	0.371672					0.195028	0.5665					0.366084	-0.0178239
0.300703	0.370268					0.195139	0.567036					0.366613	-0.0179873
0.30082	0.367807					0.195263	0.566501					0.367166	-0.0193956
0.301061	0.36696					0.195369	0.567311					0.367567	-0.0198705
0.301276	0.365513					0.195541	0.56838					0.368022	-0.0212433
0.301417	0.365325					0.195708	0.568522					0.368463	-0.0214566
0.301573	0.362655					0.195829	0.569016					0.368893	-0.022357
0.301805	0.3611					0.19591	0.572106					0.369395	-0.0234039
0.302018	0.358286					0.196055	0.572318					0.369889	-0.0209552
0.302213	0.354037					0.196204	0.572845					0.370347	-0.0203911
0.302418	0.349126					0.19633	0.575405					0.37077	-0.0188572
0.302594	0.343979					0.196451	0.57613					0.371292	-0.014847
0.302762	0.340993					0.196591	0.57784					0.371705	-0.0134165
0.302897	0.338661					0.196697	0.578274					0.372123	-0.0128442
0.303088	0.333429					0.196818	0.579103					0.372511	-0.0103121
0.303235	0.328911					0.196941	0.581249					0.372927	-0.0107072
0.303412	0.326447					0.197058	0.581609					0.373487	-0.0093375
0.303575	0.323195					0.197159	0.581711					0.373976	-0.010854
0.303709	0.317886					0.197253	0.582433					0.374398	-0.0103747
0.30386	0.316261					0.197346	0.584633					0.37505	-0.0116826
0.304098	0.311234					0.197466	0.584894					0.375696	-0.0135854
0.304297	0.307629					0.197602	0.586753					0.376312	-0.0122006
0.304484	0.306					0.197676	0.587302					0.376687	-0.0121324
0.304684	0.30165					0.197804	0.58773					0.377057	-0.0110432
0.304952	0.301613					0.198	0.587381					0.377495	-0.0112516
0.305165	0.298136					0.198165	0.589433					0.377965	-0.0093274
0.305328	0.296528					0.198282	0.59005					0.378486	-0.0095656
0.305542	0.293066					0.198426	0.590957					0.378986	-0.0088118
0.305803	0.288529					0.198584	0.592532					0.379559	-0.0061844
0.305974	0.282603					0.198685	0.591339					0.379992	-0.0047225
0.306147	0.278259					0.198802	0.590716
0.306297	0.276322					0.198894	0.589062
0.306481	0.268199					0.199027	0.589263
0.306611	0.264539					0.199111	0.58968
0.306822	0.259917					0.199186	0.588885
0.30706	0.255732					0.19932	0.590454
0.307199	0.254805					0.199417	0.589745
0.307359	0.248903					0.199522	0.588147
0.307703	0.246182					0.199625	0.588412
0.307837	0.242331					0.199725	0.589549
0.307998	0.237593					0.199896	0.589322
0.30826	0.236636					0.200007	0.587307
0.308437	0.233655					0.200121	0.587909
0.308642	0.23121					0.200275	0.587512
0.30887	0.229186					0.2004	0.58679
0.308992	0.226057					0.20052	0.585696
0.309144	0.223585					0.20066	0.58556
0.309341	0.220491					0.200761	0.583311
0.309476	0.218828					0.200856	0.582909
0.309642	0.21593					0.200948	0.582719
0.309745	0.215683					0.201067	0.581553
0.309834	0.211399					0.201194	0.581235
0.310016	0.209552					0.201308	0.580943
0.31025	0.204573					0.201421	0.582099
0.310475	0.202928					0.201515	0.582201
0.310646	0.202708					0.201659	0.581775
0.310846	0.196861					0.201778	0.581311
0.311013	0.194238					0.20186	0.581058
0.311162	0.191001					0.201957	0.579137
0.311306	0.188475					0.20211	0.57853
0.311489	0.185568					0.202293	0.579662
0.311698	0.18395					0.20238	0.580783
0.311947	0.181091					0.202454	0.581662
0.312142	0.175518					0.202577	0.582668
0.312268	0.166869					0.202691	0.58351
0.312387	0.166104					0.202783	0.584595
0.312513	0.165213					0.202886	0.587187
0.312735	0.158755					0.202981	0.587675
0.312924	0.152266					0.203177	0.585665
0.313083	0.149029					0.203285	0.585811
0.313292	0.143806					0.203375	0.586066
0.313457	0.139959					0.203545	0.587121
0.313693	0.137577					0.203644	0.588415
0.313904	0.134537					0.203767	0.588579
0.314025	0.13232					0.203893	0.588852
0.31419	0.132705					0.204023	0.588778
0.314345	0.128575					0.204158	0.586968
0.314514	0.122594					0.204259	0.586251
0.314644	0.117565					0.204355	0.585854
0.314793	0.112836					0.20447	0.58558
0.31506	0.109261					0.204606	0.583937
0.315376	0.10245					0.204737	0.582595
0.315488	0.100595					0.204872	0.582966
0.315581	0.0977833					0.204988	0.580721
0.315769	0.0940608					0.205113	0.579343
0.316001	0.0859571					0.205203	0.579822
0.316164	0.0814258					0.205286	0.578211
0.316344	0.0777458					0.205387	0.577361
0.316517	0.0755898					0.2055	0.576984
0.316646	0.0718338					0.205594	0.57466
0.316761	0.0681934					0.205685	0.574704
0.316947	0.0637876					0.205764	0.573499
0.317131	0.0622216					0.205898	0.570617
0.3173	0.0600835					0.205984	0.56981
0.317459	0.0553669					0.206058	0.569234
0.317647	0.0522238					0.206178	0.567152
0.317812	0.0479415					0.206307	0.563304
0.317984	0.0430373					0.206424	0.563615
0.318213	0.0403171					0.206526	0.564975
0.318395	0.0384883					0.206611	0.565496
0.318561	0.0362109					0.206748	0.563794
0.318725	0.0332224					0.206853	0.562525
0.318928	0.0299781					0.206947	0.561389
0.319083	0.0268241					0.207074	0.561099
0.319209	0.0228839					0.207251	0.558541
0.319383	0.0186535					0.207375	0.557733
0.319526	0.0145603					0.207461	0.556789
0.319694	0.0126566					0.207588	0.55762
0.319818	0.00935813					0.207734	0.556606
0.319988	0.0072741					0.207858	0.555859
0.320203	0.00698109					0.207946	0.556043
0.320395	0.00550956					0.208024	0.552529
0.320538	0.00328691					0.208071	0.550782
0.320739	0.00155461					0.208192	0.550033
0.320964	0.00073862					0.208272	0.548405
0.321122	-0.0010616					0.208359	0.548861
0.321295	-0.004349					0.208551	0.547384
0.321398	-0.0094006					0.208673	0.545052
0.321543	-0.0083413					0.20872	0.542853
0.321735	-0.0090658					0.208798	0.542815
0.321977	-0.0120355					0.208961	0.539721
0.322164	-0.0128235					0.209101	0.538805
0.32232	-0.0143035					0.209184	0.53775
0.322488	-0.0173265					0.209278	0.537739
0.322687	-0.0178419					0.209436	0.534922
0.322867	-0.0196384					0.209562	0.534166
0.322995	-0.0208251					0.209643	0.531867
0.32319	-0.0235343					0.209733	0.531402
0.323331	-0.0249367					0.209858	0.527406
0.323458	-0.026924					0.209948	0.524487
0.323591	-0.0280139					0.210028	0.525188
0.323749	-0.0261686					0.210175	0.523472
0.323891	-0.0251158					0.210317	0.522202
0.324046	-0.0234115					0.210418	0.51911
0.324249	-0.025791					0.210512	0.518291
0.324361	-0.0244009					0.210619	0.51549
0.324506	-0.0234386					0.210734	0.512309
0.324652	-0.0238419					0.210866	0.510968
0.324859	-0.0230169					0.210984	0.511438
0.325098	-0.0236497					0.211046	0.510382
0.325253	-0.0251347					0.21114	0.50776
0.325392	-0.0198984					0.21126	0.506746
0.325511	-0.020051					0.211366	0.507077
0.325685	-0.0205603					0.21146	0.504716
0.325831	-0.0211226					0.211573	0.504141
0.325971	-0.0210408					0.211678	0.502376
0.326107	-0.0198824					0.211799	0.501322
0.326219	-0.0183815					0.211895	0.500204
0.326369	-0.0176167					0.212005	0.501134
0.326577	-0.019896					0.212135	0.501999
0.326783	-0.0225889					0.212236	0.501739
0.326955	-0.0247085					0.212338	0.502672
0.327079	-0.0240777					0.212413	0.502622
0.327261	-0.0236137					0.212553	0.504706
0.327509	-0.0227621					0.212649	0.504841
0.327628	-0.0214094					0.212726	0.504587
0.327726	-0.0210226					0.212823	0.505058
0.327935	-0.0176812					0.212947	0.506421
0.328106	-0.0172728					0.213017	0.508114
0.328241	-0.0162662					0.213097	0.509693
0.328413	-0.0159657					0.213198	0.512732
0.328558	-0.0158694					0.213318	0.513275
0.328736	-0.0149687					0.213455	0.512339
0.328933	-0.0152126					0.213552	0.514049
0.329178	-0.0155211					0.213637	0.515127
0.329339	-0.0152681					0.213734	0.518485
0.329438	-0.0149233					0.213869	0.519347
0.32954	-0.0174047					0.213986	0.518129
0.329708	-0.018817					0.214053	0.518251
0.329882	-0.0162089					0.214139	0.519529
0.330134	-0.0162213					0.214263	0.519668
0.330268	-0.0126237					0.214402	0.518341
0.330411	-0.0131368					0.214506	0.517912
0.330564	-0.0097907					0.214615	0.517303
0.330745	-0.0074234					0.214736	0.519164
0.330931	-0.0076169					0.214846	0.518661
0.331055	-0.0097561					0.214908	0.519919
0.331206	-0.0094997					0.214982	0.523343
0.331336	-0.0061945					0.215082	0.525673
0.331559	-0.0023478					0.21519	0.526821
0.331777	-0.0036692					0.215281	0.527208
0.331901	-0.0050286					0.215357	0.527918
0.332065	-0.003824					0.215468	0.528348
0.332247	-0.0053709					0.215577	0.530207
0.332381	-0.0044552					0.215696	0.532801
0.33248	-0.0047104					0.215785	0.535332
0.33257	-0.0018323					0.215865	0.536603
0.332721	-0.0020174					0.215974	0.538386
0.332934	-0.0003699					0.216084	0.541047
0.333095	-0.0009911					0.216202	0.541265
0.333241	0.00270837					0.216297	0.542801
0.333378	0.00409213					0.216451	0.544396
0.333491	0.00406996					0.216589	0.547331
0.333616	0.00431443					0.216683	0.548851
0.333796	0.00506031					0.216776	0.550299
0.333905	0.00678709					0.216861	0.553336
0.33401	0.0062137					0.216941	0.557627
0.334182	0.00746347					0.217021	0.561243
0.334409	0.00634345					0.217118	0.562141
0.334612	0.00467879					0.217216	0.561295
0.334784	0.00442501					0.217349	0.561289
0.334917	0.00412938					0.21745	0.562746
0.335139	0.0052826					0.217514	0.562152
0.335309	0.0063189					0.217594	0.564885
0.335448	0.00775733					0.217726	0.567707
0.33559	0.00762254					0.217847	0.569422
0.335751	0.00782971					0.217928	0.570316
0.335888	0.00755571					0.218044	0.572701
0.336014	0.00437147					0.218196	0.573124
0.33616	0.00782109					0.218324	0.572439
0.336337	0.0085764					0.218404	0.572861
0.336473	0.0058111					0.218467	0.573403
0.336552	0.00548635					0.21855	0.576187
0.336652	0.00738581					0.218668	0.576162
0.336796	0.00688836					0.218751	0.573722
0.336978	0.00666048					0.21884	0.572843
0.337092	0.0061184					0.218933	0.574358
0.337227	0.00733131					0.21906	0.574172
0.337353	0.00739351					0.219169	0.577192
0.337565	0.00737716					0.219241	0.57831
0.337746	0.00693089					0.219347	0.57648
0.337967	0.00693277					0.219472	0.577539
0.338124	0.00426315					0.21955	0.577677
0.338274	0.00461904					0.219653	0.578123
0.338432	0.00591968					0.219737	0.57378
0.338579	0.00588433					0.219845	0.573679
0.338708	0.00204362					0.219979	0.575091
0.338857	-0.0005098					0.220063	0.575123
0.338957	-0.0012257					0.220128	0.572545
0.339103	-0.0025455					0.220218	0.571473
0.33926	-0.0017511					0.220317	0.573739
0.339475	-0.0020787					0.220409	0.570498
0.339597	-0.0032939					0.220499	0.569191
0.339815	-0.0074167					0.22056	0.567234
0.340035	-0.0088681					0.220673	0.568659
0.340125	-0.0078171					0.220782	0.568006
0.340252	-0.0098877					0.220878	0.567593
0.340384	-0.0099192					0.220953	0.565256
0.340508	-0.0103607					0.221038	0.563086
0.340646	-0.0110774					0.221125	0.563337
0.340834	-0.0122859					0.221208	0.562435
0.340994	-0.0113926					0.221296	0.560769
0.341148	-0.0166888					0.221398	0.560029
0.341229	-0.0185424					0.221521	0.56162
0.341356	-0.019492					0.221633	0.560577
0.341618	-0.0198119					0.221722	0.55858
0.341766	-0.0214356					0.221794	0.560252
0.341887	-0.0230437					0.221926	0.561215
0.34206	-0.0242654					0.222017	0.560921
0.342182	-0.023765					0.222109	0.558904
0.342372	-0.0239231					0.222196	0.557035
0.34258	-0.0253747					0.222277	0.557333
0.342708	-0.0264241					0.222418	0.556711
0.342841	-0.0249291					0.222517	0.556185
0.342965	-0.0252339					0.222614	0.553992
0.343107	-0.02706					0.222685	0.552493
0.343255	-0.0238576					0.222834	0.552308
0.343371	-0.0245002					0.222964	0.550772
0.343508	-0.0256463					0.223085	0.549182
0.343709	-0.0283204					0.223236	0.546522
0.343951	-0.0299058					0.223348	0.544287
0.344062	-0.0308461					0.223415	0.542597
0.344162	-0.030961					0.223499	0.540581
0.344251	-0.0293186					0.223584	0.540642
0.34438	-0.0271056					0.223659	0.538504
0.344512	-0.0274772					0.223723	0.536183
0.344658	-0.0269918					0.223805	0.534257
0.344791	-0.0263094					0.223873	0.531817
0.34492	-0.0242931					0.223929	0.532029
0.345035	-0.0235014					0.224004	0.530835
0.345188	-0.0220454					0.224102	0.529777
0.3453	-0.0229547					0.224199	0.530737
0.345456	-0.0219975					0.224277	0.533005
0.345648	-0.0187904					0.22438	0.53373
0.345745	-0.0201265					0.224517	0.533226
0.345878	-0.0230139					0.224605	0.532429
0.346047	-0.0230823					0.224689	0.532455
0.346206	-0.0207555					0.224762	0.531722
0.346304	-0.0201951					0.224872	0.530429
0.346438	-0.0209017					0.224985	0.529609
0.34664	-0.023417					0.225095	0.530533
0.346795	-0.0207659					0.225203	0.530189
0.346962	-0.0225					0.225299	0.530942
0.347128	-0.0209871					0.225394	0.529953
0.347282	-0.0186012					0.225473	0.53017
0.347412	-0.0172088					0.225551	0.529613
0.34753	-0.0173379					0.225688	0.530198
0.347766	-0.0188589					0.225788	0.529268
0.347937	-0.0176982					0.225868	0.528927
0.348072	-0.0160257					0.225953	0.527946
0.348176	-0.014752					0.226026	0.530313
0.348385	-0.0120222					0.226142	0.532224
0.348526	-0.0110348					0.22626	0.531216
0.348686	-0.011112					0.226302	0.529148
0.348766	-0.0106113					0.226359	0.531072
0.348874	-0.0102661					0.22643	0.532383
0.34904	-0.011146					0.226521	0.532848
0.349169	-0.0099906					0.226669	0.531498
0.349259	-0.010911					0.22677	0.530449
0.349397	-0.0101597					0.226855	0.531562
0.349507	-0.0086919					0.226935	0.531632
0.349659	-0.0068011					0.227026	0.531609
0.349832	-0.0067487					0.227152	0.532258
0.349966	-0.0076101					0.227254	0.534406
0.350075	-0.0076463					0.227342	0.535668
0.350168	-0.0084056					0.227439	0.534442
0.350305	-0.007949					0.227533	0.535224
0.350463	-0.0073006					0.227605	0.534848
0.350598	-0.008171					0.227649	0.534085
0.350786	-0.0045174					0.227765	0.535249
0.350908	-0.0063648					0.227847	0.537578
0.351022	-0.0073507					0.227924	0.538119
0.351155	-0.0055084					0.228002	0.539155
0.351295	-0.0035121					0.228085	0.539792
0.351426	-0.0046415					0.228223	0.541448
0.351592	-0.0048209					0.228323	0.544102
0.351708	-0.0052803					0.228414	0.546284
0.351834	-0.0025076					0.228509	0.545327
0.351972	-0.0009194					0.228597	0.545453
0.352149	0.00086171					0.228697	0.545678
0.352313	8.75e-06					0.228805	0.547503
0.352484	-0.0009498					0.228904	0.550002
0.352596	-0.0020731					0.229002	0.550206
0.352774	-0.0010377					0.229105	0.550315
0.352979	-7.12e-05					0.229173	0.549185
0.353129	-0.0028261					0.229225	0.55075
0.353246	-0.004154					0.229327	0.55113
0.353413	-0.0053425					0.229434	0.549474
0.353556	-0.002574					0.229498	0.549175
0.353681	-0.0010259					0.229568	0.552098
0.353774	0.0010087					0.22966	0.552219
0.353894	0.00342059					0.229739	0.55082
0.354	0.00287782					0.229836	0.552521
0.354146	0.0006393					0.229916	0.553268
0.35429	0.00406921					0.229998	0.552905
0.354449	0.00537859					0.230048	0.554177
0.354659	0.00506395					0.230108	0.554256
0.354799	0.00335698					0.230201	0.554752
0.354971	0.00374789					0.230332	0.558057
0.355133	0.00094437					0.230405	0.559083
0.355233	0.00175775					0.230479	0.560433
0.355305	0.00098162					0.23061	0.560856
0.355407	0.00082233					0.230715	0.563407
0.355572	0.00158121					0.230829	0.562813
0.355746	0.0011477					0.230914	0.55955
0.355894	0.00076435					0.231009	0.5587
0.356044	-0.0027354					0.231145	0.559726
0.35616	-0.0014954					0.23128	0.559197
0.356254	-0.000339					0.231361	0.556952
0.356339	-0.000161					0.231441	0.555195
0.356447	-0.0018509					0.231532	0.556458
0.35663	-0.0031742					0.231597	0.557299
0.356767	-0.0009531					0.231658	0.55477
0.356891	-0.0003236					0.231757	0.550706
0.357027	-0.0016783					0.231871	0.550238
0.357186	-0.0014453					0.231944	0.54925
0.357435	-0.0015023					0.232032	0.546752
0.357575	-0.003984					0.232108	0.544964
0.35766	-0.0029551					0.232185	0.543703
0.357778	-0.0054796					0.232297	0.545841
0.357914	-0.0018049					0.232398	0.545063
0.358092	-0.0029269					0.232458	0.543552
0.358189	-0.0021343					0.232509	0.54169
0.358285	-0.0018872					0.232589	0.53942
0.358374	-0.0053096					0.23271	0.536159
0.358473	-0.0070002					0.232797	0.537377
0.358636	-0.0066706					0.232866	0.539027
0.358787	-0.0052626					0.232922	0.538971
0.358955	-0.005376					0.233013	0.540035
0.359051	-0.0061584					0.233161	0.541141
0.359143	-0.0050053					0.233243	0.539261
0.359253	-0.0061442					0.233341	0.538716
0.359388	-0.0063634					0.233417	0.535598
0.359528	-0.0066499					0.233492	0.534416
0.359664	-0.0078985					0.233571	0.535215
0.359795	-0.0082837					0.233634	0.533585
0.359903	-0.0078336					0.233705	0.531804
0.360064	-0.0061284					0.233796	0.531486
0.360182	-0.005606					0.233943	0.532792
0.360296	-0.0037724					0.234021	0.532307
0.36041	-0.0038771					0.234078	0.532575
0.360566	-0.002374					0.234153	0.531106
0.360688	-0.0026871					0.234259	0.531661
0.36083	-0.0034565					0.234358	0.531745
0.361016	-0.0038169					0.23443	0.535531
0.36114	-0.0023001					0.234505	0.534663
0.361268	-0.003106					0.234605	0.535147
0.361398	-0.0002999					0.234706	0.533123
0.361535	0.00394419					0.234794	0.533527
0.361725	0.00502457					0.234865	0.532039
0.361881	0.0012502					0.234919	0.530598
0.36201	0.00163778					0.235003	0.528684
0.362104	-0.0010962					0.235089	0.527552
0.362272	-0.0030405					0.235201	0.525649
0.362454	-0.0012085					0.23527	0.52568
0.362581	-0.0018662					0.235354	0.524114
0.362696	-0.0028659					0.235438	0.5236
0.362818	-0.0032269					0.235522	0.524509
0.36293	-0.0056394					0.235585	0.521853
0.363026	-0.0025898					0.235686	0.520781
0.363145	-0.0025643					0.235788	0.520127
0.363358	-0.0020685					0.235898	0.522033
0.363489	-0.0010986					0.235984	0.523079
0.363556	0.00076369					0.236053	0.52207
0.363645	0.00408712					0.236115	0.521158
0.363855	0.00494178					0.236185	0.518611
0.364006	0.00486156					0.236314	0.5173
0.364119	0.00484069					0.236387	0.51609
0.364235	0.00541537					0.236438	0.515973
0.364373	0.00658782					0.236556	0.513981
0.364505	0.0071727					0.236634	0.513675
0.364672	0.00775698					0.236722	0.513003
0.36486	0.0078974					0.236807	0.515708
0.365022	0.00899605					0.236888	0.51533
0.365143	0.00719903					0.236962	0.513577
0.365254	0.00794641					0.237076	0.513028
0.365361	0.00739504					0.237173	0.511244
0.365464	0.00829936					0.237262	0.509464
0.365557	0.00815319					0.237355	0.507782
0.365642	0.00720586					0.237449	0.507555
0.36575	0.00669568					0.237546	0.505392
0.365914	0.00542429					0.237609	0.502931
0.366108	0.00791744					0.237702	0.50066
0.36623	0.00805928					0.237828	0.499756
0.36633	0.00888686					0.237892	0.499392
0.36646	0.00874527					0.238012	0.499876
0.366599	0.00912963					0.238065	0.500304
0.366726	0.00840928					0.238108	0.499245
0.366827	0.01254					0.238174	0.498807
0.366946	0.0100949					0.238233	0.498583
0.367087	0.00737084					0.238318	0.495934
0.367212	0.00691404					0.238381	0.496189
0.367329	0.00338933					0.238456	0.494616
0.367465	0.00672447					0.238546	0.493456
0.367588	0.00678576					0.238672	0.492798
0.367722	0.00322654					0.23876	0.49378
0.367834	0.00191003					0.238841	0.491987
0.367958	0.00028064					0.238916	0.490747
0.368095	0.00124686					0.239047	0.490239
0.368239	0.00026337					0.239127	0.48939
0.368348	0.00271927					0.239197	0.488309
0.368455	0.00044425					0.23927	0.483098
0.368598	0.00128153					0.239356	0.480805
0.368792	-0.0011632					0.239453	0.479925
0.368904	-0.0025379					0.239536	0.480046
0.369029	-0.0024823					0.23961	0.481505
0.369158	-0.0008751					0.239676	0.481222
0.369247	-0.0003621					0.239777	0.479858
0.36934	-0.0021991					0.239833	0.477278
0.36949	-0.0052159					0.239904	0.478726
0.369651	-0.0073438					0.239963	0.47946
0.36973	-0.0083542					0.240042	0.476243
0.369816	-0.0074127					0.240136	0.471417
0.369915	-0.0084656					0.240244	0.471763
0.370031	-0.0087787					0.240321	0.47387
0.3702	-0.0089902					0.240377	0.471084
0.370417	-0.0090674					0.240435	0.470547
0.370563	-0.0084479					0.240527	0.47232
0.37069	-0.0110827					0.240628	0.470649
0.370846	-0.0124718					0.240705	0.47146
0.371006	-0.0116128					0.240785	0.467186
0.371119	-0.013709					0.240841	0.467516
0.371242	-0.0118146					0.240945	0.467893
0.371326	-0.0100762					0.241063	0.468959
0.371407	-0.0124606					0.241124	0.472173
0.37149	-0.0119757					0.241192	0.472679
0.37158	-0.0103589					0.241292	0.47133
0.371676	-0.0100675					0.241386	0.47123
0.37183	-0.008109					0.241456	0.470132
0.371982	-0.0072394					0.241556	0.468875
0.372078	-0.0071457					0.241645	0.466884
0.372196	-0.0065136					0.241747	0.468629
0.372309	-0.0065842					0.241815	0.469818
0.372469	-0.0062179					0.241888	0.47093
0.372601	-0.0053219					0.241947	0.470272
0.372715	-0.0029926					0.24204	0.469474
0.372853	-0.0015658					0.242178	0.47063
0.372988	-0.0014217					0.242247	0.471813
0.373119	-0.0028596					0.242319	0.47186
0.373255	-0.0042214					0.242414	0.469991
0.373352	-0.0048161					0.242526	0.470358
0.373472	-0.0055719					0.242612	0.470638
0.373616	-0.0081479					0.242683	0.470391
0.37381	-0.0094876					0.24275	0.471119
0.373951	-0.0081871					0.242807	0.471169
0.374058	-0.0050093					0.242861	0.469225
0.374144	-0.0051365					0.242922	0.46985
0.374225	-0.0054578					0.242989	0.46984
0.374323	-0.0081641					0.243058	0.470451
0.374528	-0.0094034					0.243124	0.468426
0.374668	-0.0073545					0.243215	0.470902
0.374772	-0.0042689					0.24329	0.471863
0.374856	-0.0029344					0.243393	0.47152
0.375006	-0.000488					0.243444	0.470346
0.375173	0.0020632					0.243508	0.473897
0.375267	0.00118498					0.243613	0.474937
0.375336	0.00535341					0.243711	0.475841
0.375448	0.00588824					0.24379	0.47593
0.375544	0.007007					0.243851	0.472396
0.375688	0.00915296					0.243915	0.475024
0.375851	0.00776063					0.243997	0.475157
0.376011	0.00954647					0.244123	0.474414
0.376163	0.0103536					0.244172	0.474132
0.376278	0.00964482					0.244216	0.474639
0.376367	0.0093848					0.244288	0.475219
0.376496	0.00919502					0.244375	0.474555
0.376664	0.00783864					0.244489	0.476561
0.376761	0.00717623					0.244574	0.476765
0.376878	0.00857641					0.244649	0.478053
0.376996	0.00773453					0.244731	0.478637
0.377136	0.00725152					0.244826	0.481791
0.377246	0.0065604					0.244919	0.480378
0.377389	0.00746199					0.244989	0.480682
0.377533	0.0101442					0.245059	0.478516
0.377634	0.0105915					0.245132	0.477699
0.377733	0.00958676					0.24523	0.477217
0.377826	0.00955071					0.245328	0.477218
0.377918	0.0116132					0.245406	0.476162
0.378016	0.0136173					0.245466	0.479172
0.378171	0.0108095					0.245566	0.480344
0.37831	0.0104995					0.245659	0.479772
0.378411	0.0110299					0.245723	0.479957
0.378559	0.0132292					0.245787	0.483551
0.378747	0.0125502					0.245877	0.483764
0.378876	0.0125162					0.245955	0.485367
0.378967	0.012461					0.246033	0.482694
0.379024	0.00969403					0.246106	0.482298
0.379162	0.0102049					0.246191	0.480988
0.379271	0.0131198					0.246257	0.481057
0.37941	0.0112482					0.246369	0.480778
0.379554	0.0130513					0.246459	0.478345
0.379669	0.0148886					0.246517	0.477267
0.379752	0.0136386					0.246562	0.478899
0.379845	0.0150927					0.246633	0.480018
0.379947	0.0114522					0.246777	0.47951
0.380056	0.0111561					0.246851	0.479048
0.380223	0.0111784					0.246942	0.478949
0.380345	0.00940583					0.24702	0.479593
0.380444	0.0115569					0.247126	0.479982
0.380545	0.00978902					0.247176	0.48019
0.380643	0.00925218					0.247258	0.478534
0.380803	0.00790392					0.247321	0.478763
0.380906	0.00709917					0.247416	0.48395
0.381014	0.00457289					0.247479	0.484252
0.381123	0.00580932					0.247544	0.483616
0.381303	0.00493184					0.247599	0.480221
0.38146	0.00365089					0.247664	0.477527
0.381591	0.00176661					0.247713	0.477767
0.381726	0.00228482					0.247779	0.477413
0.381853	0.00352854					0.247861	0.476617
0.381976	0.00439067					0.247968	0.473587
0.382076	0.00547507					0.248019	0.471427
0.382198	0.00619982					0.248089	0.469354
0.382283	0.00720296					0.248167	0.47051
0.382403	0.0071068					0.24827	0.47063
0.382493	0.00712465					0.248346	0.468989
0.382564	0.00710047					0.24843	0.46715
0.382682	0.00703949					0.248473	0.465429
0.38284	0.00798093					0.248543	0.463368
0.382978	0.00961857					0.248622	0.46143
0.383082	0.0112772					0.24873	0.459464
0.38318	0.0128012					0.248795	0.457328
0.383303	0.0125552					0.248873	0.45569
0.383465	0.0127241					0.248937	0.455047
0.38358	0.00994793					0.249008	0.454187
0.383659	0.0129626					0.249082	0.449105
0.383737	0.0158166					0.249122	0.4479
0.383854	0.0138623					0.24918	0.446918
0.383977	0.0140448					0.249291	0.444446
0.384132	0.0118832					0.249378	0.445399
0.384264	0.0094609					0.249446	0.444044
0.384389	0.0106325					0.24952	0.44203
0.384504	0.00849742					0.249583	0.440826
0.384579	0.00877922					0.249646	0.439464
0.384667	0.00903951					0.249769	0.438343
0.384781	0.00981485					0.249849	0.435649
0.384902	0.00922215					0.249903	0.434736
0.385004	0.00751413					0.249984	0.433792
0.385102	0.0084963					0.250103	0.435553
0.385184	0.00711787					0.250177	0.435182
0.385303	0.00759475					0.250261	0.437597
0.385424	0.00605441					0.250342	0.436936
0.38555	0.00741891					0.250425	0.433541
0.385724	0.0100249					0.250503	0.435386
0.385837	0.0109215					0.250579	0.43562
0.385936	0.0137813					0.250673	0.434122
0.386047	0.0107803					0.250739	0.43371
0.386131	0.0118656					0.250805	0.433432
0.3863	0.0126772					0.250875	0.433169
0.386394	0.0151745					0.250972	0.433248
0.386479	0.0136186					0.251008	0.434357
0.386612	0.011946					0.251063	0.432764
0.386747	0.0124614					0.25115	0.430861
0.386973	0.0121387					0.251284	0.429526
0.387109	0.0130317					0.25136	0.431559
0.387195	0.0113976					0.251433	0.430928
0.387264	0.0122567					0.251502	0.429493
0.387382	0.00930128					0.251591	0.427784
0.387545	0.00770425					0.251661	0.426316
0.387694	0.00695966					0.251716	0.428609
0.38785	0.00724149					0.251768	0.425496
0.38793	0.00739705					0.251815	0.426938
0.387996	0.00808945					0.251891	0.426411
0.38814	0.00871295					0.251968	0.424263
0.388292	0.00657248					0.252055	0.423684
0.388433	0.00558765					0.252119	0.421273
0.388542	0.00476095					0.25218	0.42096
0.388614	0.00528187					0.252229	0.42081
0.388691	0.0056826					0.252319	0.419974
0.38884	0.00338613					0.252426	0.419535
0.389034	0.00329521					0.252482	0.419114
0.389138	0.00430529					0.252588	0.416708
0.389224	0.00450839					0.252677	0.41652
0.389347	0.00262628					0.25276	0.415912
0.389464	0.00217965					0.252827	0.415788
0.38957	0.00234598					0.25289	0.417578
0.389676	0.0035424					0.252963	0.415236
0.389784	0.00553913					0.253059	0.414717
0.389897	0.00496773					0.253143	0.416041
0.389982	0.00297355					0.253217	0.415156
0.390095	0.00582104					0.253269	0.413659
0.390198	0.00593711					0.253331	0.414913
0.390318	0.0076267					0.253409	0.415019
0.390409	0.00606282					0.253488	0.410862
0.390511	0.00569253					0.253555	0.409195
0.390594	0.00605732					0.253602	0.405275
0.390703	0.00425843					0.25367	0.408862
0.390811	0.00379653					0.253779	0.408486
0.390933	0.00319146					0.253874	0.409234
0.391068	0.00334984					0.253959	0.411524
0.391204	0.00399646					0.254032	0.41065
0.391303	0.00240323					0.254083	0.41134
0.391383	0.0023652					0.254156	0.412008
0.3915	0.00250134					0.254234	0.409694
0.3916	0.00254348					0.254292	0.408939
0.391738	0.00129872					0.254351	0.409161
0.391825	0.00092819					0.254414	0.410103
0.391932	0.00056808					0.254471	0.410223
0.392034	0.00260203					0.254568	0.410354
0.392144	0.00306546					0.254639	0.410014
0.39222	0.00581458					0.254689	0.408781
0.392369	0.00545638					0.254732	0.409158
0.392519	0.00602657					0.254819	0.409053
0.392587	0.00382562					0.254926	0.405318
0.392678	0.00389444					0.254971	0.403636
0.392782	0.00216506					0.255039	0.401868
0.392913	0.00324678					0.255103	0.404534
0.393055	0.00613446					0.255168	0.402775
0.393145	0.00768875					0.255264	0.4008
0.393236	0.00789709					0.255365	0.398865
0.393311	0.00797992					0.255437	0.397402
0.393452	0.00913399					0.255498	0.396999
0.393574	0.00786708					0.255563	0.396813
0.3937	0.00745838					0.255687	0.398653
0.393845	0.00642298					0.255763	0.398042
0.393964	0.00614757					0.25586	0.394893
0.394068	0.00522863					0.255917	0.395118
0.394146	0.00608893					0.255992	0.394415
0.394255	0.00612452					0.256071	0.391887
0.394399	0.00637537					0.256165	0.390538
0.394492	0.00597029					0.256245	0.390559
0.394583	0.00510174					0.256296	0.389959
0.394676	0.00408438					0.256348	0.391571
0.394835	0.00331814					0.256428	0.390491
0.394989	0.00464266					0.256498	0.389826
0.395118	0.00566437					0.256539	0.38806
0.395229	0.00628238					0.256584	0.389233
0.395325	0.00446051					0.256637	0.389512
0.39545	0.00440464					0.256722	0.38809
0.395574	0.00585771					0.256819	0.387833
0.395689	0.00617209					0.256865	0.385012
0.395753	0.00656322					0.256893	0.388238
0.395868	0.00512819					0.256969	0.391714
0.395956	0.0058325					0.257101	0.390598
0.396056	0.00337038					0.257208	0.390882
0.396162	0.00519321					0.257248	0.391233
0.396319	0.00233576					0.257306	0.393148
0.396464	0.00126197					0.25737	0.39176
0.396576	-0.0007316					0.257483	0.391856
0.396659	-0.0004631					0.25756	0.388814
0.396727	0.00097902					0.257633	0.387404
0.396828	0.00081992					0.257677	0.385466
0.396971	-0.0007328					0.257713	0.3861
0.397087	-0.0016032					0.257789	0.387221
0.397159	-0.0028105					0.257884	0.383268
0.397238	-0.0037417					0.257961	0.382515
0.397386	-0.0077916					0.258032	0.382235
0.397553	-0.0062753					0.258097	0.381326
0.397686	-0.0100359					0.25816	0.378818
0.397798	-0.0116479					0.258236	0.376343
0.397895	-0.0128761					0.258297	0.375075
0.397969	-0.0097667					0.258364	0.372545
0.398045	-0.0095447					0.258428	0.369623
0.398123	-0.0114257					0.258519	0.368033
0.398291	-0.011935					0.258573	0.367575
0.39838	-0.0157351					0.258647	0.366461
0.398473	-0.0153367					0.258715	0.362986
0.398587	-0.0154739					0.258772	0.360618
0.398686	-0.0128426					0.258836	0.360134
0.398784	-0.0093862					0.258949	0.358272
0.398906	-0.0109898					0.259047	0.355228
0.399026	-0.0099834					0.259096	0.352695
0.399132	-0.0112115					0.259161	0.34862
0.39924	-0.0125598					0.259243	0.347502
0.399399	-0.0149232					0.25931	0.347364
0.399535	-0.0172142					0.259372	0.34486
0.399646	-0.0167621					0.259459	0.342915
0.399719	-0.0194633					0.259512	0.341946
0.399818	-0.0208733					0.259606	0.337586
0.399924	-0.0190363					0.25971	0.336608
0.400024	-0.0175541					0.259783	0.33275
0.400141	-0.0158653					0.259851	0.330817
0.400266	-0.0146386					0.259929	0.330467
0.40042	-0.0131998					0.259997	0.327367
0.400514	-0.0115051					0.260066	0.326556
0.400592	-0.0119391					0.260116	0.321427
0.400707	-0.0129487					0.260169	0.315788
0.400835	-0.0134196					0.260249	0.315071
0.401	-0.0130361					0.260336	0.31358
0.401083	-0.014445					0.26041	0.309333
0.401162	-0.0149482					0.260483	0.306071
0.401242	-0.0174143					0.260539	0.304301
0.401328	-0.0160526					0.260586	0.30197
0.401436	-0.0180576					0.260631	0.298531
0.401532	-0.0176841					0.2607	0.296891
0.401665	-0.0177374					0.260801	0.297694
0.401787	-0.0183195					0.260851	0.300003
0.401875	-0.0148282					0.260913	0.295153
0.401941	-0.010632					0.260971	0.292574
0.402039	-0.0110578					0.261069	0.290698
0.402153	-0.0145961					0.261164	0.287195
0.402257	-0.0129699					0.261218	0.28557
0.402336	-0.0108262					0.261283	0.284764
0.402428	-0.0109218					0.261344	0.282436
0.402516	-0.0091511					0.261471	0.281282
0.402633	-0.0084442					0.261556	0.27757
0.402812	-0.0067133					0.26163	0.275125
0.402981	-0.0064					0.261684	0.273839
0.403076	-0.0045716					0.261752	0.27289
0.403154	-0.005005					0.261819	0.269349
0.403227	-0.0045144					0.261883	0.2686
0.403334	-0.0077323					0.261939	0.267574
0.403493	-0.0058492					0.262007	0.265169
0.403584	-0.0064406					0.262088	0.263532
0.403678	-0.0058162					0.262148	0.262684
0.403775	-0.0030795					0.262213	0.261983
0.403843	-0.0018126					0.262262	0.259032
0.403944	-0.0009477					0.262292	0.258779
0.404051	-0.0022423					0.262348	0.258401
0.404186	-0.0017822					0.262416	0.256913
0.404309	-0.0006949					0.262492	0.256682
0.404448	-0.00025					0.262577	0.255165
0.404528	0.00032068					0.262628	0.253073
0.40461	0.00405827					0.26269	0.252854
0.404718	0.00691745					0.262737	0.250867
0.404828	0.00708591					0.262813	0.249937
0.404925	0.0115636					0.262917	0.248229
0.405021	0.0152998					0.262977	0.248074
0.40514	0.0160792					0.263051	0.247766
0.405301	0.0171343					0.26309	0.251186
0.405427	0.0192932					0.263153	0.25128
0.405577	0.0232403					0.263221	0.252023
0.405691	0.0239449					0.263291	0.255385
0.405808	0.0259957					0.263349	0.257271
0.405901	0.0282075					0.263417	0.257783
0.405962	0.0284496					0.263505	0.257551
0.406034	0.0291254					0.263581	0.259237
0.406157	0.0287028					0.263642	0.262417
0.406273	0.0277036					0.263706	0.264606
0.406331	0.0293795					0.26377	0.266744
0.406397	0.029132					0.263832	0.268259
0.406477	0.0280746					0.263924	0.270458
0.406536	0.0282587					0.263989	0.271615
0.406632	0.0290841					0.264058	0.27131
0.406773	0.0257645					0.2641	0.273254
0.406899	0.0282763					0.264138	0.272924
0.406973	0.0268434					0.264201	0.27242
0.407034	0.0264368					0.264324	0.272482
0.407089	0.0232322					0.264393	0.273039
0.407199	0.0220266					0.264455	0.274144
0.407291	0.0216068					0.26452	0.274756
0.407413	0.0197708					0.264607	0.276607
0.407532	0.0183724					0.264713	0.277601
0.40765	0.0213779					0.264795	0.278047
0.407745	0.0200131					0.264843	0.280222
0.407857	0.0188151					0.264899	0.284937
0.407964	0.0177141					0.264967	0.285357
0.408071	0.019983					0.265038	0.287681
0.408225	0.0187519					0.265107	0.289664
0.408365	0.0204112					0.265178	0.290079
0.408479	0.0229783					0.26528	0.292583
0.408573	0.0214146					0.265379	0.293043
0.408733	0.0191839					0.265445	0.296353
0.408881	0.017248					0.265474	0.299429
0.408961	0.0174954					0.26554	0.30295
0.409047	0.0153056					0.265619	0.30308
0.409158	0.0142845					0.265707	0.302921
0.409253	0.0128497					0.265766	0.306751
0.40935	0.0117812					0.265835	0.307793
0.409474	0.0101975					0.265912	0.30712
0.409598	0.00693888					0.265982	0.307179
0.409685	0.00674661					0.266066	0.30793
0.409779	0.00514805					0.266142	0.311906
0.409871	0.00408978					0.266173	0.312708
0.410006	0.00141762					0.266206	0.313855
0.410102	0.00066418					0.266265	0.31533
0.410177	0.00139798					0.266347	0.316329
0.410251	2.13e-05					0.266429	0.318638
0.410323	0.00229462					0.266506	0.319147
0.410402	0.00492374					0.266565	0.322506
0.410595	0.00334353					0.266611	0.322073
0.410733	0.00156532					0.266675	0.322695
0.410837	-0.0013263					0.26675	0.321985
0.410909	-0.0024416					0.266808	0.320913
0.410989	-0.0026533					0.266884	0.323825
0.411099	-0.0049472					0.266942	0.321165
0.411246	-0.0062183					0.266989	0.321915
0.411334	-0.0056583					0.267054	0.323683
0.411426	-0.0053178					0.267127	0.32584
0.411517	-0.0068778					0.267195	0.32354
0.411584	-0.0055252					0.267248	0.326434
0.411669	-0.0075045					0.267297	0.327082
0.411782	-0.006861					0.267361	0.328424
0.411906	-0.008685					0.267442	0.330345
0.412011	-0.0089019					0.267502	0.331394
0.412092	-0.0094992					0.267564	0.331619
0.412172	-0.0097156					0.267607	0.329402
0.412258	-0.0079096					0.267686	0.328669
0.412363	-0.0104571					0.267767	0.329266
0.412522	-0.0121534					0.267845	0.329533
0.412619	-0.0109577					0.267905	0.327839
0.412698	-0.0091605					0.267983	0.325392
0.41285	-0.0104868					0.268019	0.322568
0.413001	-0.0124001					0.268086	0.3223
0.41312	-0.0112866					0.268153	0.32193
0.413256	-0.0146403					0.268214	0.321789
0.413325	-0.0167786					0.26827	0.323347
0.413393	-0.0175829					0.268333	0.325109
0.413495	-0.0172385					0.268381	0.322192
0.413584	-0.0176167					0.268501	0.319669
0.413654	-0.0170296					0.26858	0.319018
0.413724	-0.01872					0.268626	0.31565
0.413825	-0.0168384					0.268699	0.31478
0.413917	-0.0156019					0.268792	0.31446
0.414023	-0.0140175					0.268874	0.311579
0.414112	-0.012551					0.268933	0.309564
0.414193	-0.0108225					0.26898	0.309475
0.414297	-0.0086689					0.269031	0.31119
0.414387	-0.0076663					0.269112	0.307251
0.414531	-0.0059909					0.269172	0.304071
0.414675	-0.0039828					0.269225	0.303427
0.414772	-0.0004069					0.269284	0.303394
0.414892	0.00164983					0.269322	0.303047
0.41501	0.00314103					0.269367	0.302112
0.415084	0.00240767					0.269432	0.299607
0.415149	0.00127022					0.269508	0.297058
0.415227	0.00353075					0.269605	0.296331
0.415302	0.000132					0.269655	0.297411
0.415382	-0.0005546					0.269695	0.295834
0.415516	0.0008644					0.269774	0.296202
0.415621	-0.0005012					0.269883	0.294131
0.415753	-0.0031625					0.269954	0.293281
0.415873	-0.0052411					0.270019	0.293487
0.415958	-0.0043649					0.270085	0.292404
0.416037	-0.0058161					0.270143	0.28639
0.416117	-0.0059213					0.270259	0.284781
0.416229	-0.006651					0.270333	0.286437
0.416364	-0.0064068					0.270381	0.286108
0.416445	-0.0063869					0.270433	0.284654
0.416528	-0.0062124					0.270481	0.284073
0.416605	-0.0064786					0.270533	0.285421
0.416725	-0.0060453					0.270611	0.285259
0.416816	-0.0069513					0.270685	0.284047
0.416922	-0.0056499					0.270721	0.28094
0.417006	-0.0057264					0.270774	0.27884
0.417108	-0.0021734					0.270855	0.277399
0.417209	-0.0031014					0.27092	0.278376
0.417259	-0.0046047					0.270971	0.278113
0.417325	-0.0028222					0.271065	0.277663
0.417437	-0.0011774					0.271112	0.27699
0.417616	-0.000216					0.271156	0.275924
0.417693	0.00076234					0.271219	0.27702
0.417793	0.00145846					0.271289	0.276546
0.417872	0.0028974					0.271355	0.276595
0.417944	0.0014707					0.271412	0.275692
0.418064	0.00345556					0.271455	0.274611
0.418229	0.00437697					0.271495	0.273165
0.418343	0.0048861					0.27159	0.271897
0.418451	0.00483178					0.271685	0.269456
0.418537	0.00584589					0.271745	0.26816
0.418642	0.00351018					0.271813	0.268429
0.418705	0.00126962					0.271874	0.268437
0.418815	0.00126493					0.271959	0.270538
0.418925	0.000804					0.272021	0.269604
0.41902	0.00232981					0.272075	0.267781
0.419092	0.00387319					0.27214	0.266027
0.419162	0.00414999					0.272202	0.268476
0.419232	0.00392075					0.27225	0.26912
0.419321	0.00455747					0.272329	0.268099
0.419426	0.00418827					0.272382	0.267329
0.419585	0.00247341					0.272433	0.269556
0.419693	0.00383964					0.272486	0.269705
0.419781	0.00474728					0.272558	0.26933
0.419854	0.00478324					0.27265	0.267285
0.419912	0.00809314					0.272717	0.267893
0.420033	0.00935054					0.272764	0.268738
0.42014	0.00861739					0.272826	0.267382
0.420232	0.0107658					0.272912	0.266859
0.420316	0.0110935					0.272993	0.265995
0.420403	0.0111295					0.273055	0.264511
0.420535	0.0100556					0.27311	0.262623
0.420659	0.00954958					0.273171	0.261334
0.420776	0.010392					0.273217	0.261095
0.420898	0.0123159					0.273277	0.26149
0.421002	0.0150511					0.273344	0.261709
0.42112	0.0122497					0.273415	0.2589
0.421205	0.0135745					0.273466	0.26121
0.421278	0.0134408					0.273527	0.263162
0.421387	0.0124527					0.273594	0.264384
0.421487	0.0114524					0.273715	0.26345
0.421559	0.0106122					0.273778	0.263873
0.421654	0.00923919					0.273826	0.259939
0.421757	0.00971307					0.273891	0.262038
0.421867	0.00992526					0.273985	0.261022
0.422013	0.00981609					0.274047	0.256629
0.422141	0.010326					0.274099	0.256343
0.422218	0.0091944					0.274142	0.258192
0.422282	0.0078609					0.274206	0.259147
0.422386	0.00591746					0.274276	0.257028
0.422472	0.00687354					0.274344	0.25619
0.422573	0.00449199					0.274436	0.255382
0.422706	0.00410992					0.274495	0.254078
0.422817	0.00239874					0.274543	0.254521
0.422913	0.00087165					0.274586	0.253815
0.423009	0.00227896					0.274649	0.252187
0.423107	-0.0025029					0.27472	0.250529
0.423211	-0.0008272					0.274777	0.247567
0.423336	-0.0018424					0.274811	0.24474
0.423442	0.00109018					0.274852	0.243378
0.423521	0.00072258					0.2749	0.244375
0.423591	0.00278567					0.274974	0.241816
0.423657	0.00505421					0.275053	0.241342
0.423746	0.00561933					0.275115	0.243001
0.423843	0.00706507					0.275184	0.242073
0.423933	0.00529465					0.27523	0.241065
0.424031	0.0044339					0.275285	0.241525
0.424113	0.00628382					0.275376	0.240887
0.424215	0.00478784					0.275463	0.238929
0.42431	0.00553736					0.275527	0.23585
0.424442	0.00686235					0.275585	0.236555
0.424551	0.00674478					0.275645	0.236021
0.424655	0.00657412					0.275692	0.235252
0.424719	0.00740422					0.275769	0.231476
0.424782	0.00552875					0.275823	0.231598
0.424874	0.00640987					0.275864	0.228968
0.424968	0.00655822					0.275917	0.22849
0.425057	0.00747527					0.276008	0.228927
0.425131	0.00554951					0.276063	0.227793
0.425221	0.0068713					0.276112	0.227239
0.425301	0.00942892					0.276181	0.228325
0.42538	0.0064714					0.276231	0.226871
0.425469	0.00717665					0.276262	0.224872
0.425588	0.00805661					0.276317	0.226534
0.425699	0.00901836					0.276398	0.224861
0.425792	0.0105792					0.276467	0.22215
0.425853	0.0115618					0.276505	0.225498
0.425939	0.0122744					0.276546	0.226897
0.426055	0.0135592					0.276599	0.22592
0.426137	0.0134404					0.276724	0.225354
0.426256	0.0132214					0.276795	0.224483
0.426348	0.015707					0.276845	0.225655
0.426432	0.016312					0.276903	0.223505
0.42653	0.0167405					0.276952	0.221184
0.426613	0.0192296					0.277019	0.219484
0.426702	0.0194811					0.277083	0.217201
0.426786	0.0182162					0.277146	0.218034
0.426854	0.0170555					0.277197	0.218457
0.426987	0.0175462					0.277262	0.217582
0.427085	0.0197951					0.277329	0.217201
0.427195	0.0179983					0.277383	0.216008
0.427267	0.01797					0.277446	0.2184
0.427362	0.0210344					0.277502	0.220133
0.427498	0.0205852					0.277547	0.218449
0.4276	0.0210652					0.277608	0.21927
0.42767	0.0240658					0.27768	0.21886
0.427739	0.0240284					0.277755	0.219199
0.427838	0.0236503					0.277833	0.22038
0.427951	0.025462					0.277879	0.22116
0.428045	0.0234852					0.277972	0.222285
0.428181	0.0213904					0.278064	0.226402
0.428322	0.0194919					0.278141	0.226997
0.428412	0.0222978					0.278183	0.227232
0.428526	0.0234091					0.278228	0.22764
0.428635	0.0221526					0.278265	0.225864
0.428749	0.0209341					0.278314	0.225876
0.428837	0.0209522					0.278386	0.223942
0.428927	0.021416					0.278451	0.224577
0.428976	0.0205411					0.278514	0.225424
0.429031	0.0225328					0.278563	0.223703
0.429108	0.0245955					0.278607	0.22113
0.429168	0.0251669					0.278654	0.221236
0.429269	0.0248215					0.278717	0.219463
0.429426	0.0231793					0.278778	0.220948
0.42958	0.0231444					0.278851	0.21851
0.429646	0.0235479					0.278927	0.218954
0.429689	0.0219536					0.27901	0.220119
0.429765	0.0231753					0.279086	0.220429
0.429869	0.0240705					0.27915	0.218996
0.429983	0.0238948					0.279192	0.218264
0.430058	0.0257128					0.279251	0.21657
0.430166	0.0239999					0.279305	0.216144
0.430242	0.0234199					0.279402	0.212599
0.430333	0.0223685					0.279466	0.212441
0.430453	0.0200045					0.279517	0.211678
0.430559	0.0195021					0.27956	0.211609
0.43066	0.0167946					0.279601	0.211349
0.430759	0.0177617					0.279633	0.211254
0.430817	0.0180458					0.279717	0.210736
0.430886	0.0160337					0.279832	0.210579
0.430969	0.0144177					0.279888	0.210133
0.431072	0.0128067					0.279972	0.20947
0.431218	0.0114239					0.280064	0.207891
0.431306	0.00866793					0.28013	0.210433
0.431393	0.00830438					0.280209	0.20666
0.431472	0.00602236					0.280261	0.20556
0.431543	0.00335718					0.280298	0.206321
0.431628	0.00228932					0.28036	0.205949
0.431714	0.00246811					0.280424	0.204656
0.431796	0.00356413					0.280483	0.205683
0.431904	0.00238889					0.280531	0.204945
0.432001	-0.0006324					0.280565	0.203899
0.432097	0.00098834					0.280618	0.203502
0.432171	-0.0023301					0.280679	0.203769
0.432234	-0.0028829					0.280755	0.202462
0.432352	-0.0020927					0.280827	0.20299
0.432462	-0.0034163					0.280881	0.201822
0.432542	-0.0016555					0.280935	0.203446
0.432621	-0.0016365					0.281001	0.204031
0.4327	0.00036741					0.281077	0.203827
0.432773	-0.0027211					0.281119	0.202879
0.432878	-0.0017062					0.281168	0.199991
0.433012	-0.0019683					0.281212	0.199428
0.433112	-0.0039033					0.281273	0.198006
0.4332	-0.0016998					0.281308	0.19816
0.433281	-0.0007316					0.281357	0.199245
0.433387	-0.0005496					0.281431	0.198269
0.433489	0.00099489					0.281488	0.198604
0.43362	0.00074941					0.281526	0.199237
0.433693	0.00096199					0.281574	0.200174
0.433792	0.00062039					0.281623	0.199511
0.433877	0.00040623					0.281692	0.195238
0.43397	0.00229266					0.281763	0.19558
0.434044	0.00199629					0.281826	0.193433
0.434113	-0.0008321					0.281876	0.191697
0.434193	0.0020199					0.281931	0.190603
0.434278	0.00195649					0.281974	0.190903
0.434377	0.00083225					0.282053	0.190564
0.434494	0.00096399					0.282126	0.18997
0.434602	0.0015541					0.282177	0.189809
0.434707	0.00153625					0.282233	0.189082
0.434833	-0.0015178					0.282301	0.186368
0.434962	0.0018155					0.282373	0.186603
0.435039	0.00313565					0.282437	0.188195
0.435112	0.00436993					0.282488	0.184609
0.435245	0.00597499					0.28253	0.186413
0.43534	0.00532357					0.282582	0.186572
0.435462	0.00449515					0.28263	0.186619
0.435586	0.00513848					0.282709	0.186686
0.435676	0.0044581					0.282777	0.186036
0.435739	0.00721148					0.282835	0.185549
0.435795	0.00774735					0.282868	0.184626
0.435864	0.00723483					0.282902	0.180283
0.435921	0.00814222					0.282948	0.17757
0.436028	0.00625594					0.283022	0.177421
0.43614	0.00529716					0.283103	0.178269
0.436223	0.00318856					0.283188	0.18
0.436292	0.00356807					0.283248	0.177625
0.436352	0.00517854					0.283293	0.177319
0.436428	0.00404145					0.283351	0.176918
0.436528	0.00472392					0.283418	0.177949
0.436622	0.00694785					0.283491	0.177666
0.436745	0.00633588					0.283544	0.177093
0.436851	0.00575214					0.283598	0.175498
0.436907	0.0071554					0.283639	0.17671
0.437005	0.00726669					0.283693	0.177459
0.437098	0.005135					0.283775	0.17647
0.437218	0.00474735					0.283847	0.177313
0.437296	0.00166455					0.283904	0.176355
0.437351	-0.0025478					0.283978	0.176331
0.437412	-0.0006589					0.284032	0.172934
0.43748	0.00033295					0.284102	0.171633
0.437541	0.00056276					0.284149	0.171662
0.437615	-0.001073					0.284233	0.17045
0.437748	-0.002929					0.284323	0.168288
0.437902	-0.0011392					0.284394	0.167501
0.438002	7.91e-05					0.284444	0.167795
0.438091	-0.0005203					0.284491	0.167799
0.438164	-0.0033708					0.284522	0.16655
0.438238	-0.0008287					0.284575	0.163578
0.438312	-0.001359					0.284614	0.160896
0.438426	-0.0032416					0.284689	0.160648
0.438511	-0.003384					0.284762	0.158499
0.438577	-0.0028455					0.284811	0.158155
0.43866	-0.0024773					0.284846	0.153823
0.438776	-0.0014412					0.284915	0.15534
0.438889	-0.0009143					0.284985	0.152318
0.438994	-0.002411					0.285063	0.15237
0.43907	-0.0025459					0.285125	0.149638
0.439135	-0.0059639					0.285178	0.149677
0.439246	-0.007053					0.285228	0.147203
0.439308	-0.010554					0.285274	0.147853
0.439388	-0.0126256					0.285327	0.149148
0.43945	-0.0132713					0.285377	0.151738
0.439521	-0.0136794					0.285457	0.151417
0.439609	-0.0139647					0.285509	0.15071
0.439685	-0.01642					0.28556	0.151734
0.439762	-0.0183671					0.285593	0.149771
0.43987	-0.0185317					0.28564	0.151249
0.439999	-0.0209935					0.285709	0.151038
0.440131	-0.0220419					0.285786	0.149238
0.44026	-0.0241975					0.285828	0.147954
0.44035	-0.0263915					0.285872	0.14658
0.440431	-0.028347					0.285949	0.146404
0.440507	-0.0290046					0.28604	0.144624
0.440598	-0.0290403					0.286099	0.146447
0.440671	-0.0314433					0.286159	0.147524
0.440751	-0.0325484					0.286204	0.147665
0.440829	-0.0348437					0.286237	0.147855
0.440936	-0.0369707					0.286305	0.148067
0.441001	-0.0412623					0.286383	0.145973
0.441074	-0.0399279					0.286445	0.144718
0.441144	-0.0374106					0.286491	0.144747
0.441215	-0.040977					0.286531	0.142555
0.441319	-0.0398816					0.286606	0.141618
0.441432	-0.0392749					0.286692	0.144202
0.44156	-0.0393628					0.286752	0.145762
0.441646	-0.0399672					0.2868	0.145884
0.441709	-0.0390567					0.286857	0.145474
0.44176	-0.0375208					0.286905	0.145994
0.441851	-0.0361301					0.286961	0.145707
0.441974	-0.0333444					0.287035	0.145179
0.442049	-0.0330006					0.287107	0.145561
0.442126	-0.0324652					0.287153	0.148776
0.442203	-0.0316334					0.28721	0.15047
0.44228	-0.0332825					0.287254	0.146735
0.442396	-0.034476					0.287325	0.144904
0.442475	-0.0325313					0.28739	0.145228
0.442542	-0.032568					0.287439	0.14656
0.442664	-0.0319251					0.287478	0.145221
0.442757	-0.0308139					0.28751	0.144362
0.442833	-0.0307051					0.287535	0.144566
0.442904	-0.0273192					0.287612	0.146039
0.443012	-0.029851					0.287684	0.145176
0.443083	-0.0290088					0.287755	0.145826
0.443193	-0.0295938					0.287782	0.148078
0.443272	-0.0309187					0.287821	0.14711
0.443379	-0.0318483					0.287873	0.146418
0.443462	-0.028705					0.28796	0.147158
0.443547	-0.0290804					0.288014	0.145965
0.443635	-0.0273268					0.288081	0.147182
0.443767	-0.0265958					0.288133	0.147653
0.443892	-0.0266216					0.28818	0.147343
0.443965	-0.0270896					0.288229	0.148672
0.444038	-0.0280071					0.288302	0.147075
0.444102	-0.0288501					0.288375	0.14698
0.444193	-0.0291257					0.288437	0.147645
0.444318	-0.0303862					0.288496	0.145951
0.444456	-0.028554					0.288537	0.144215
0.444576	-0.0295656					0.288615	0.140165
0.444642	-0.0297309					0.28869	0.137198
0.444702	-0.031212					0.288758	0.134935
0.444799	-0.0311064					0.288818	0.133996
0.444878	-0.0305122					0.288896	0.131658
0.444971	-0.0307217					0.288968	0.134318
0.445075	-0.0302061					0.289004	0.135519
0.445174	-0.0280633					0.289048	0.137493
0.445252	-0.0271958					0.289112	0.137056
0.445312	-0.0265679					0.289159	0.141167
0.445368	-0.0292816					0.289214	0.142161
0.445457	-0.0284254					0.289251	0.140865
0.445554	-0.0289239					0.289292	0.14149
0.445639	-0.0301589					0.289344	0.145468
0.445709	-0.030039					0.289414	0.143793
0.445772	-0.0273273					0.289468	0.14189
0.445831	-0.0278971					0.289522	0.13898
0.445937	-0.0292649					0.289591	0.137495
0.446015	-0.0295321					0.289659	0.137327
0.446154	-0.0302255					0.289692	0.136089
0.44625	-0.0285743					0.289722	0.135744
0.446348	-0.0285636					0.289799	0.132473
0.446422	-0.0288504					0.289869	0.134857
0.446514	-0.0294704					0.289942	0.133177
0.446596	-0.0291103					0.290001	0.130795
0.446689	-0.0296914					0.290056	0.131454
0.446772	-0.0298383					0.290099	0.129149
0.446831	-0.0294437					0.290128	0.127058
0.446905	-0.0297011					0.290172	0.124337
0.446978	-0.0293999					0.290225	0.124401
0.447065	-0.0280429					0.290289	0.124626
0.447153	-0.028873					0.290354	0.124384
0.447272	-0.028776					0.290392	0.128306
0.447372	-0.0302324					0.290438	0.126221
0.447468	-0.0299315					0.290485	0.123977
0.447569	-0.02907					0.290534	0.123976
0.447648	-0.0308653					0.290591	0.125517
0.447739	-0.0319295					0.290644	0.125104
0.447818	-0.0343536					0.290679	0.127583
0.447932	-0.0341714					0.290715	0.126237
0.448003	-0.0354975					0.290792	0.125793
0.448096	-0.0333195					0.29089	0.126143
0.448176	-0.0352729					0.290943	0.126544
0.448254	-0.0338878					0.290991	0.12652
0.448337	-0.0335419					0.291033	0.12387
0.448415	-0.0365674					0.291089	0.122843
0.448498	-0.0362468					0.291143	0.122455
0.448575	-0.0341124					0.291205	0.123817
0.44866	-0.0313943					0.291283	0.122911
0.448733	-0.0310565					0.291322	0.122349
0.448788	-0.034864					0.291369	0.120878
0.448856	-0.0365434					0.291419	0.120924
0.44891	-0.037739					0.291523	0.121415
0.449004	-0.0381773					0.291606	0.120744
0.449094	-0.0368432					0.291648	0.119323
0.449188	-0.0361121					0.2917	0.119329
0.449255	-0.0349985					0.291753	0.119725
0.449317	-0.0370131					0.291816	0.118113
0.449407	-0.0356422					0.291874	0.119863
0.449537	-0.0344693					0.291928	0.119988
0.449652	-0.0344122					0.291973	0.119886
0.449759	-0.0326828					0.292027	0.120028
0.449846	-0.0287863					0.292088	0.120956
0.449911	-0.0307331					0.292143	0.120949
0.449987	-0.0324402					0.292199	0.122762
0.450083	-0.0314299					0.292258	0.12603
0.450184	-0.0311569					0.292305	0.128115
0.450269	-0.0292862					0.29235	0.126742
0.450359	-0.0285117					0.292408	0.126428
0.450438	-0.0257121					0.292514	0.126396
0.450509	-0.0258589					0.292577	0.126107
0.450582	-0.0263856					0.292618	0.124983
0.450638	-0.0266775					0.292674	0.126314
0.450739	-0.0271109					0.292722	0.125591
0.450861	-0.0268606					0.292793	0.125507
0.450969	-0.0252536					0.292868	0.126525
0.451049	-0.0252612					0.292913	0.126704
0.45111	-0.0233974					0.292961	0.128642
0.451201	-0.0208223					0.293004	0.129275
0.451296	-0.0195967					0.293055	0.130818
0.451406	-0.0178173					0.293107	0.129724
0.451493	-0.015377					0.293162	0.131532
0.451558	-0.0140656					0.293197	0.128816
0.451624	-0.013195					0.293241	0.128516
0.451679	-0.014917					0.293317	0.129846
0.451748	-0.012875					0.293376	0.130029
0.451826	-0.013003					0.293443	0.127649
0.451901	-0.0106468					0.293527	0.125993
0.451991	-0.0092869					0.293567	0.125051
0.452088	-0.009645					0.293624	0.125605
0.452165	-0.0129862					0.293692	0.125156
0.452258	-0.0137267					0.293756	0.125256
0.452346	-0.0105185					0.293809	0.124101
0.452469	-0.0110137					0.293862	0.121644
0.452596	-0.0080387					0.293926	0.122063
0.452675	-0.0066984					0.293972	0.120272
0.45277	-0.0055709					0.294038	0.121705
0.452821	-0.0023744					0.294094	0.123527
0.45289	-0.0015094					0.294143	0.120269
0.45296	-0.000918					0.294184	0.120871
0.453041	-0.001051					0.294225	0.120452
0.453131	0.00028091					0.294261	0.121682
0.453222	0.00241233					0.294304	0.1235
0.453302	0.00086831					0.294356	0.122451
0.453406	0.00137448					0.29442	0.12107
0.45347	0.00240477					0.294491	0.12502
0.453535	0.00341343					0.294522	0.122137
0.453596	0.00637819					0.294559	0.120735
0.453682	0.00287547					0.294622	0.116542
0.453783	0.00501864					0.294683	0.116906
0.453842	0.00521532					0.294742	0.11701
0.453917	0.00934126					0.2948	0.116623
0.453979	0.0106872					0.294866	0.116331
0.45405	0.0107915					0.294907	0.114996
0.454148	0.0117155					0.294944	0.111159
0.454297	0.0138052					0.295019	0.108639
0.45441	0.0133076					0.295096	0.107574
0.454499	0.011339					0.295157	0.109772
0.454582	0.0141715					0.29522	0.108376
0.454701	0.0124334					0.295273	0.108416
0.454797	0.0128454					0.295315	0.105319
0.454871	0.013082					0.295372	0.104035
0.454932	0.0160125					0.295412	0.102735
0.455008	0.0168724					0.295453	0.101498
0.455077	0.0187592					0.295497	0.0997224
0.455135	0.0199752					0.295551	0.0993278
0.455194	0.0228382					0.295613	0.0986002
0.45527	0.0239704					0.295668	0.0986523
0.455383	0.0252748					0.295708	0.101394
0.455491	0.0269589					0.29575	0.100917
0.455592	0.0276783					0.295801	0.101364
0.455667	0.0256316					0.295842	0.0997328
0.455728	0.0260777					0.295872	0.0973848
0.455786	0.0274812					0.295926	0.0937169
0.455856	0.0277931					0.295996	0.0931241
0.455936	0.0259498					0.296065	0.0953389
0.456058	0.0249312					0.296115	0.0938811
0.456147	0.026217					0.296157	0.0933906
0.45625	0.0263123					0.296208	0.0908889
0.456315	0.0289152					0.296264	0.0903687
0.456438	0.0282848					0.296329	0.090703
0.456526	0.0250835					0.296396	0.0889733
0.456631	0.024726					0.296455	0.0874256
0.456754	0.0249884					0.296497	0.0874464
0.456826	0.0244719					0.296556	0.0869362
0.456901	0.0267915					0.29665	0.0845093
0.456977	0.027078					0.296724	0.0841579
0.457073	0.0264086					0.296767	0.083091
0.4572	0.0241408					0.296817	0.0819793
0.457302	0.0218826					0.296864	0.0819466
0.457364	0.0195066					0.296893	0.082709
0.457425	0.0230774					0.296944	0.0847173
0.457511	0.0232438					0.296992	0.0812272
0.45759	0.0239095					0.297029	0.0795528
0.457675	0.0243745					0.297057	0.0766255
0.457754	0.0239623					0.297097	0.0771658
0.457858	0.0234008					0.297147	0.0779544
0.457929	0.0221953					0.297217	0.076406
0.457998	0.0206841					0.2973	0.0783334
0.458046	0.0213057					0.297347	0.0772888
0.458142	0.021529					0.297384	0.0762738
0.458213	0.0222964					0.297434	0.0761663
0.458302	0.020752					0.297518	0.074494
0.458372	0.0185485					0.297611	0.0749868
0.458426	0.0195955					0.297655	0.0754869
0.458472	0.020218					0.297707	0.0762965
0.458546	0.0216244					0.297751	0.0736594
0.458606	0.0194345					0.297829	0.0693147
0.458693	0.0186534					0.297898	0.0695046
0.458778	0.0181471					0.29796	0.0669231
0.458853	0.0145755					0.298009	0.0656194
0.458956	0.0145119					0.298051	0.0650012
0.459038	0.0145549					0.298095	0.0640199
0.459113	0.0134134					0.298147	0.0634312
0.459187	0.0140052					0.298225	0.0609847
0.459263	0.0139095					0.298287	0.0636144
0.459327	0.0143704					0.298349	0.0608049
0.45943	0.0136416					0.298396	0.0582371
0.459506	0.0147029					0.298439	0.056831
0.459576	0.0137388					0.298483	0.0562042
0.459654	0.0128805					0.298519	0.0542661
0.459729	0.0121934					0.298559	0.0534934
0.459818	0.0100608					0.298609	0.0506635
0.459913	0.00860018					0.298664	0.0511787
0.459992	0.00754633					0.298712	0.0500449
0.460099	0.00520241					0.298785	0.0487758
0.460175	0.00500042					0.298843	0.0465211
0.46028	0.00484041					0.298903	0.0477476
0.460337	0.00568233					0.298942	0.0494931
0.460421	0.00446752					0.298989	0.0492156
0.460492	0.00522653					0.299018	0.0494693
0.460596	0.0068671					0.299064	0.0502808
0.4607	0.0056322					0.299116	0.0511799
0.460778	0.00197833					0.299172	0.0502543
0.46085	0.00220707					0.299212	0.0492927
0.460937	0.00151873					0.299242	0.0483335
0.461007	-0.000417					0.299281	0.0461975
0.46112	-0.0010978					0.299375	0.0419284
0.461251	-0.0060035					0.299456	0.0396806
0.461336	-0.0066328					0.299531	0.0387341
0.461408	-0.0052319					0.299588	0.0373039
0.461477	-0.0046788					0.299617	0.036909
0.461564	-0.004735					0.299682	0.0360693
0.461634	-0.006019					0.299737	0.0329458
0.461736	-0.0037692					0.299803	0.0348369
0.461815	-0.0024251					0.299862	0.0357164
0.461894	-0.0020303					0.299926	0.0327672
0.461976	-0.0011041					0.29999	0.0335631
0.462019	-0.0013207					0.30008	0.0327107
0.462079	0.00076144					0.300146	0.0362571
0.462136	0.00019322					0.30018	0.0344794
0.462214	0.0001849					0.300232	0.0315987
0.462285	-0.0023586					0.300273	0.0284001
0.462361	-0.0006898					0.300335	0.0270135
0.462438	-0.0007924					0.300384	0.0253794
0.462549	-9.4e-05					0.300423	0.023265
0.462607	0.00069975					0.300478	0.0207293
0.462691	7.26e-05					0.300524	0.0221505
0.462776	0.00130866					0.300573	0.0204366
0.462857	0.00139589					0.300611	0.0197591
0.462926	0.00373532					0.300652	0.0181271
0.463005	0.00548123					0.300702	0.01951
0.4631	0.00675138					0.300754	0.0179406
0.463211	0.00536713					0.300801	0.0161446
0.4633	0.00409961					0.300846	0.0164134
0.463417	0.00348691					0.300895	0.0166634
0.46352	0.00264646					0.300946	0.015522
0.46361	0.00106094					0.301015	0.0151169
0.463685	0.00247278					0.30107	0.0133629
0.463742	0.00158197					0.301105	0.0115034
0.463804	0.00040877					0.301143	0.00915848
0.463869	0.00033349					0.301176	0.0060665
0.46394	0.00200863					0.301214	0.00558051
0.464057	0.00059521					0.301277	0.00586857
0.46412	-0.0004797					0.301348	0.00557743
0.464172	0.00048862					0.301399	0.00426287
0.464228	0.0015414					0.301459	0.00180703
0.464283	0.00248985					0.301506	0.00191603
0.464357	0.00205924					0.301571	0.00248602
0.464425	0.00239266					0.301623	0.00154859
0.464516	0.00109663					0.301677	-0.000574
0.464637	0.00166277					0.301723	-0.0021789
0.464725	0.0038733					0.301757	-0.0028489
0.464803	0.00328142					0.301796	-0.0027172
0.46487	0.00408407					0.301848	-0.00317
0.464954	0.00396217					0.301903	-0.0054411
0.465025	0.0018221					0.301949	-0.0043374
0.465122	0.00420962					0.301988	-0.0026939
0.465189	0.00550607					0.302039	-0.0029947
0.46525	0.00462854					0.302092	-0.0040047
0.465321	0.00490395					0.302151	-0.0064513
0.465398	0.00732831					0.302216	-0.0076908
0.465463	0.00613403					0.302286	-0.0113939
0.465599	0.00747331					0.302317	-0.0107963
0.465707	0.00674746					0.302369	-0.0108918
0.465795	0.00745574					0.302421	-0.009264
0.465862	0.0081089					0.302469	-0.0080665
0.46591	0.00831418					0.302537	-0.0077691
0.465969	0.00960739					0.302598	-0.0081264
0.466044	0.0117061					0.302642	-0.0099298
0.466162	0.0104183					0.302709	-0.0124788
0.466298	0.00860182					0.302751	-0.0114178
0.466393	0.00870984					0.302803	-0.0099156
0.466451	0.00885114					0.302886	-0.0083187
0.466501	0.0105066					0.302948	-0.0120809
0.466549	0.00966222					0.302992	-0.0133872
0.466618	0.00763186					0.303058	-0.018267
0.466674	0.00419362					0.303118	-0.0193758
0.466763	0.00773793					0.303168	-0.0170616
0.466836	0.00609629					0.303203	-0.0205939
0.466926	0.00663461					0.303267	-0.020546
0.467002	0.0090991					0.303313	-0.0195717
0.467088	0.00963368					0.303347	-0.0210373
0.467189	0.0097396					0.30341	-0.0212731
0.46728	0.0106576					0.303464	-0.0225348
0.467376	0.00907091					0.303506	-0.0176276
0.467453	0.0102347					0.303568	-0.0211539
0.467533	0.0108115					0.303593	-0.0206483
0.46761	0.0119331					0.303628	-0.0200236
0.467667	0.0098234					0.303662	-0.0181838
0.467718	0.0112145					0.303697	-0.0180185
0.467794	0.0113383					0.303771	-0.0184349
0.467905	0.0118826					0.303841	-0.0207926
0.467983	0.00914805					0.303879	-0.0198029
0.468068	0.0104011					0.303926	-0.020197
0.468169	0.0109203					0.303966	-0.0185671
0.468231	0.0114396					0.304022	-0.018722
0.468316	0.0110286					0.304085	-0.0176958
0.468387	0.0126946					0.304146	-0.01729
0.468484	0.0109087					0.304195	-0.016938
0.468578	0.0093108					0.304255	-0.0164162
0.468664	0.0080676					0.304304	-0.017505
0.46874	0.00771066					0.30435	-0.0192099
0.468811	0.00895305					0.304393	-0.0205887
0.4689	0.00885017					0.304462	-0.0206207
0.468966	0.00724914					0.304501	-0.0185998
0.469075	0.00649214					0.304554	-0.0196636
0.469183	0.00636321					0.304603	-0.0190326
0.469257	0.0105365					0.304652	-0.0158665
0.469333	0.0127253					0.304708	-0.0147002
0.46938	0.00915623					0.304777	-0.0143463
0.469443	0.00738229					0.304813	-0.0153763
0.469584	0.00724245					0.304872	-0.0160088
0.469672	0.00837254					0.304933	-0.0149478
0.469744	0.0105032					0.304985	-0.0148673
0.46979	0.0102807					0.305028	-0.016371
0.469845	0.00971685					0.305079	-0.0157879
0.469905	0.010181					0.30512	-0.0160956
[truncated: 3,092 more rows]

## Sheet: LDH Values
LDH values figure 2F, CARD8 UPA-CARD mutants in 293T CASP1/GSDMD cells
	EV	CARD	WT	R459E	E485R	D511K	R464E	Y527A	R495E
	10.13	9.46	19.53	10.69	10.13	16.9	9.71	9.65	9.02
	8.88	9.11	20.24	10.69	10.6	15.4	9.77	8.94	8.9
	8.94	9.69	21.92	9.79	9.92	16.13	9.69	9.88	9.42
ttest compared to EV		0.8327	0.0006	0.1081	0.1452	0.0003	0.4261	0.7469	0.6753
LDH values figure 3F, CARD8 CARD vs. UPA-CARD titration in 293T CASP1/GSDMD cells
		20 ng		200 ng		2000 ng
	EV	CARD	UPA-CARD	CARD	UPA-CARD	CARD	UPA-CARD
	7.2	6.22	17.39	7.22	43.1	59.89	61.77
	7.22	6.79	17.6	6.58	33.17	52.22	61.17
	9.95	6.02	16.66	6.64	39.35	53.36	84.71
ttest CARD/UPA-CARD			1e-05		0.008		0.2048
LDH values figure 3G, NLRP1 CARD vs. UPA-CARD titration in 293T CASP1/GSDMD cells
		20 ng		200 ng		2000 ng
	EV	CARD	UPA-CARD	CARD	UPA-CARD	CARD	UPA-CARD
	16.79	16.03	31.42	32.03	39.17	43.75	36.62
	18.32	19.29	40.8	34.43	38.45	42.07	37.43
	16.44	15.47	38.56	27.95	41.97	35.7	34.58
	20.36	14.14	38.86	27.29	41.71	31.88	33.82
ttest CARD/UPA-CARD			0.0004		0.0047		0.4037
LDH values figure 4D, NLRP1 UPA-CARD mutants in 293T CASP1/GSDMD cells
	EV	CARD	WT	R1427E	E1397R	D1401R	E1411R	R1392E	E1414R	Y1445A	M1457A	W1460A	E1461R
	8.67	7.19	25.49	7.45	7.12	7.12	9.04	6.9	7.6	6.83	21.84	23.13	19.66
	7.42	6.49	23.65	7.3	7.16	7.12	8.26	6.57	7.34	6.79	22.17	22.76	19
	7.93	7.38	23.46	7.71	7.27	7.34	8.26	6.6	7.6	7.3	21.99	22.06	18.96
ttest compared to EV		0.1014	0.0002	0.2896	0.15	0.1507	0.318	0.0591	0.3077	0.0876	0.0003	0	0.0001
LDH values figure S3a, NLRP1 dimer mutants in 293T CASP1/GSDMD cells
		WT			M1457A			W1460A			E1461R
	EV	20 ng	2 ng	0.2 ng	20 ng	2 ng	0.2 ng	20 ng	2 ng	0.2 ng	20 ng	2 ng	0.2 ng
	9.6875	26.9097	16.875	10.7986	35.6944	25.5208	12.6736	22.2569	10.4514	8.78472	30.8681	20.8333	9.02778
	9.02778	26.9792	15.8333	9.13194	35.2083	25.6944	12.4306	20.9722	10.0694	8.05556	31.9097	20.3819	8.75
	8.68056	25.7639	18.0208	9.375	34.0278	25.3472	12.0833	18.75	10.9722	8.4375	29.4792	18.1597	9.375

## Sheet: 5b MALS SEC
Octamer SEC Profile			BSA Standard SEC Profile
Elution volume, ml	A280, mAU		Elution volume, ml	A280, mAU
0	35.295		ml	mAU
0.0279502	0.078		0	6.118
0.0559003	-0.3		0.0519605	43.67
0.0838505	2.299		0.103921	25.292
0.111801	3.837		0.155881	7.149
0.139751	10.641		0.207842	1.006
0.167701	7.298		0.259802	0.08
0.195651	3.604		0.311763	-0.169
0.223601	2.743		0.363723	-0.388
0.251551	1.388		0.415684	-0.373
0.279502	-0.202		0.467644	-0.425
0.307452	-0.978		0.519605	-0.46
0.335402	-1.12		0.571565	-0.31
0.363352	-1.107		0.623525	-0.403
0.391302	-1.013		0.675486	-0.316
0.419252	-1.327		0.727446	-0.41
0.447203	-1.468		0.779407	-0.534
0.475153	-1.32		0.831367	-0.51
0.503103	-1.358		0.883328	-0.536
0.531053	-1.508		0.935288	-0.498
0.559003	-1.575		0.987249	-0.502
0.586953	-1.298		1.03921	-0.617
0.614904	-1.301		1.09117	-0.564
0.642854	-1.221		1.14313	-0.556
0.670804	-1.278		1.19509	-0.389
0.698754	-1.137		1.24705	-0.33
0.726704	-1.352		1.29901	-0.402
0.754654	-1.467		1.35097	-0.56
0.782605	-1.728		1.40293	-0.539
0.810555	-1.675		1.45489	-0.513
0.838505	-1.713		1.50685	-0.573
0.866455	-1.721		1.55881	-0.509
0.894405	-1.737		1.61077	-0.554
0.922355	-1.652		1.66273	-0.58
0.950306	-1.614		1.71469	-0.494
0.978256	-1.626		1.76666	-0.478
1.00621	-1.411		1.81862	-0.328
1.03416	-1.388		1.87058	-0.321
1.06211	-1.358		1.92254	-0.416
1.09006	-1.159		1.9745	-0.428
1.11801	-0.994		2.02646	-0.553
1.14596	-0.912		2.07842	-0.539
1.17391	-0.587		2.13038	-0.506
1.20186	-0.154		2.18234	-0.553
1.22981	0.122		2.2343	-0.438
1.25776	0.559		2.28626	-0.402
1.28571	0.846		2.33822	-0.416
1.31366	1.169		2.39018	-0.431
1.34161	1.561		2.44214	-0.172
1.36956	1.963		2.4941	-0.224
1.39751	2.463		2.54606	-0.196
1.42546	3.008		2.59802	-0.446
1.45341	3.565		2.64998	-0.397
1.48136	4.165		2.70194	-0.448
1.50931	4.738		2.7539	-0.429
1.53726	5.476		2.80586	-0.361
1.56521	6.255		2.85782	-0.473
1.59316	7		2.90979	-0.37
1.62111	7.8		2.96175	-0.426
1.64906	8.548		3.01371	-0.328
1.67701	9.31		3.06567	-0.273
1.70496	10.271		3.11763	-0.306
1.73291	11.148		3.16959	-0.263
1.76086	11.883		3.22155	-0.48
1.78881	12.788		3.27351	-0.405
1.81676	13.861		3.32547	-0.452
1.84471	14.854		3.37743	-0.355
1.87266	15.628		3.42939	-0.395
1.90061	16.376		3.48135	-0.473
1.92856	17.184		3.53331	-0.253
1.95651	17.864		3.58527	-0.354
1.98446	18.677		3.63723	-0.059
2.01241	19.227		3.68919	-0.112
2.04036	20.01		3.74115	-0.115
2.06831	20.784		3.79311	-0.215
2.09626	21.515		3.84507	-0.329
2.12421	22.106		3.89703	-0.387
2.15216	22.654		3.94899	-0.284
2.18011	23.267		4.00095	-0.312
2.20806	23.913		4.05292	-0.314
2.23601	24.491		4.10488	-0.273
2.26396	24.809		4.15684	-0.217
2.29191	25.305		4.2088	-0.254
2.31986	25.678		4.26076	-0.132
2.34781	25.989		4.31272	-0.075
2.37576	26.265		4.36468	-0.13
2.40371	26.56		4.41664	-0.143
2.43166	26.932		4.4686	-0.188
2.45961	27.111		4.52056	-0.22
2.48756	27.303		4.57252	-0.201
2.51551	27.41		4.62448	-0.221
2.54346	27.517		4.67644	-0.145
2.57142	27.623		4.7284	-0.14
2.59937	27.477		4.78036	-0.199
2.62732	27.462		4.83232	-0.197
2.65527	27.51		4.88428	-0.033
2.68322	27.388		4.93624	0.12
2.71117	27.403		4.9882	0.113
2.73912	27.337		5.04016	-0.037
2.76707	27.144		5.09212	-0.128
2.79502	27.111		5.14408	-0.207
2.82297	26.894		5.19605	-0.208
2.85092	26.765		5.24801	-0.182
2.87887	26.73		5.29997	-0.124
2.90682	26.613		5.35193	-0.067
2.93477	26.524		5.40389	-0.067
2.96272	26.343		5.45585	-0.081
2.99067	26.129		5.50781	0.033
3.01862	26.094		5.55977	0.059
3.04657	26.158		5.61173	-0.002
3.07452	26.045		5.66369	-0.035
3.10247	25.857		5.71565	-0.089
3.13042	25.767		5.76761	-0.02
3.15837	25.612		5.81957	-0.091
3.18632	25.364		5.87153	-0.035
3.21427	25.153		5.92349	0.033
3.24222	24.876		5.97545	0.044
3.27017	24.784		6.02741	0.07
3.29812	24.609		6.07937	0.154
3.32607	24.491		6.13133	0.36
3.35402	24.362		6.18329	0.26
3.38197	24.311		6.23525	0.197
3.40992	24.141		6.28721	0.15
3.43787	24.028		6.33918	0.081
3.46582	23.92		6.39114	0.068
3.49377	23.819		6.4431	0.073
3.52172	23.745		6.49506	0.154
3.54967	23.552		6.54702	0.075
3.57762	23.571		6.59898	0.164
3.60557	23.406		6.65094	0.126
3.63352	23.297		6.7029	0.244
3.66147	23.556		6.75486	0.338
3.68942	23.304		6.80682	0.344
3.71737	23.121		6.85878	0.393
3.74532	23.091		6.91074	0.197
3.77327	22.897		6.9627	0.221
3.80122	22.762		7.01466	0.248
3.82917	22.55		7.06662	0.16
3.85712	22.341		7.11858	0.361
3.88507	22.631		7.17054	0.275
3.91302	22.422		7.2225	0.26
3.94097	22.134		7.27446	0.247
3.96892	21.998		7.32642	0.486
3.99687	21.864		7.37838	0.507
4.02482	21.681		7.43034	0.507
4.05277	21.564		7.48231	0.396
4.08072	21.39		7.53427	0.286
4.10867	21.26		7.58623	0.43
4.13662	21.191		7.63819	0.408
4.16457	21.023		7.69015	0.448
4.19252	20.861		7.74211	0.401
4.22047	20.76		7.79407	0.344
4.24842	20.63		7.84603	0.499
4.27637	20.791		7.89799	0.264
4.30433	20.486		7.94995	0.586
4.33228	20.532		8.00191	0.573
4.36023	20.242		8.05387	0.565
4.38818	20.079		8.10583	0.551
4.41613	20.045		8.15779	0.554
4.44408	19.692		8.20975	0.521
4.47203	19.434		8.26171	0.508
4.49998	19.41		8.31367	0.461
4.52793	19.231		8.36563	0.476
4.55588	19.059		8.41759	0.533
4.58383	18.979		8.46955	0.557
4.61178	18.783		8.52151	0.557
4.63973	18.712		8.57347	0.718
4.66768	18.494		8.62544	0.757
4.69563	18.487		8.6774	0.816
4.72358	18.373		8.72936	0.634
4.75153	18.246		8.78132	0.529
4.77948	18.05		8.83328	0.64
4.80743	17.882		8.88524	0.604
4.83538	17.847		8.9372	0.587
4.86333	17.776		8.98916	0.556
4.89128	17.913		9.04112	0.624
4.91923	17.63		9.09308	0.649
4.94718	17.66		9.14504	0.764
4.97513	17.489		9.197	0.721
5.00308	17.325		9.24896	0.761
5.03103	17.188		9.30092	0.762
5.05898	17.026		9.35288	0.67
5.08693	17.05		9.40484	0.673
5.11488	16.739		9.4568	0.643
5.14283	16.587		9.50876	0.744
5.17078	16.606		9.56072	0.79
5.19873	16.457		9.61268	0.719
5.22668	16.481		9.66464	0.789
5.25463	16.232		9.7166	0.781
5.28258	16.075		9.76857	0.9
5.31053	16.138		9.82053	1.011
5.33848	15.946		9.87249	1.057
5.36643	15.805		9.92445	1.101
5.39438	15.876		9.97641	0.953
5.42233	15.711		10.0284	0.946
5.45028	15.58		10.0803	0.992
5.47823	15.524		10.1323	1.041
5.50618	15.704		10.1842	1.069
5.53413	15.704		10.2362	1.15
5.56208	15.54		10.2882	1.283
5.59003	15.435		10.3401	1.194
5.61798	16.394		10.3921	1.438
5.64593	15.957		10.4441	1.367
5.67388	15.496		10.496	1.423
5.70183	15.045		10.548	1.496
5.72978	14.884		10.5999	1.417
5.75773	14.672		10.6519	1.53
5.78568	14.674		10.7039	1.538
5.81363	14.486		10.7558	1.677
5.84158	14.553		10.8078	1.808
5.86953	14.204		10.8597	1.907
5.89748	14.259		10.9117	2.028
5.92543	14.262		10.9637	2.168
5.95338	14.06		11.0156	2.409
5.98133	13.993		11.0676	2.598
6.00929	14.025		11.1195	2.706
6.03724	13.802		11.1715	2.885
6.06519	13.638		11.2235	2.904
6.09314	13.594		11.2754	3.114
6.12109	13.71		11.3274	3.242
6.14904	13.596		11.3793	3.451
6.17699	13.486		11.4313	3.813
6.20494	13.445		11.4833	4.022
6.23289	13.263		11.5352	4.169
6.26084	13.12		11.5872	4.323
6.28879	12.957		11.6391	4.604
6.31674	12.836		11.6911	4.72
6.34469	12.781		11.7431	4.784
6.37264	12.694		11.795	4.765
6.40059	12.527		11.847	4.735
6.42854	12.301		11.8989	4.721
6.45649	12.298		11.9509	4.572
6.48444	12.233		12.0029	4.534
6.51239	12.139		12.0548	4.479
6.54034	12.03		12.1068	4.34
6.56829	11.934		12.1587	4.284
6.59624	11.968		12.2107	4.29
6.62419	11.899		12.2627	4.502
6.65214	11.724		12.3146	4.586
6.68009	11.63		12.3666	4.683
6.70804	11.466		12.4185	4.666
6.73599	11.662		12.4705	4.984
6.76394	11.662		12.5225	5.117
6.79189	11.538		12.5744	5.301
6.81984	11.285		12.6264	5.727
6.84779	11.261		12.6784	6.038
6.87574	11.142		12.7303	6.465
6.90369	10.795		12.7823	6.946
6.93164	10.665		12.8342	7.477
6.95959	10.578		12.8862	8.061
6.98754	10.473		12.9382	8.705
7.01549	10.279		12.9901	9.594
7.04344	10.17		13.0421	10.879
7.07139	10.086		13.094	12.474
7.09934	9.99		13.146	14.703
7.12729	9.888		13.198	17.547
7.15524	9.764		13.2499	21.337
7.18319	9.606		13.3019	25.466
7.21114	9.566		13.3538	30.655
7.23909	9.565		13.4058	35.965
7.26704	9.36		13.4578	41.349
7.29499	9.271		13.5097	46.374
7.32294	9.197		13.5617	50.263
7.35089	9.259		13.6136	53.268
7.37884	9.128		13.6656	54.928
7.40679	8.891		13.7176	55.497
7.43474	8.897		13.7695	54.981
7.46269	8.715		13.8215	53.44
7.49064	8.59		13.8734	51.185
7.51859	8.415		13.9254	48.327
7.54654	8.235		13.9774	45.264
7.57449	8.199		14.0293	41.526
7.60244	8.088		14.0813	38.347
7.63039	7.9		14.1332	34.645
7.65834	7.752		14.1852	31.24
7.68629	7.724		14.2372	27.871
7.71425	7.566		14.2891	24.708
7.7422	7.387		14.3411	21.879
7.77015	7.31		14.393	19.014
7.7981	7.241		14.445	16.559
7.82605	7.121		14.497	14.393
7.854	7.065		14.5489	12.433
7.88195	6.953		14.6009	10.734
7.9099	6.723		14.6528	9.25
7.93785	6.729		14.7048	8.181
7.9658	6.842		14.7568	7.06
7.99375	6.803		14.8087	6.192
8.0217	6.617		14.8607	5.281
8.04965	6.627		14.9126	4.552
8.0776	6.419		14.9646	4.009
8.10555	6.3		15.0166	3.534
8.1335	6.086		15.0685	3.256
8.16145	5.947		15.1205	2.924
8.1894	5.802		15.1725	2.713
8.21735	5.635		15.2244	2.489
8.2453	5.584		15.2764	2.434
8.27325	5.551		15.3283	2.341
8.3012	5.431		15.3803	2.217
8.32915	5.272		15.4323	2.194
8.3571	5.269		15.4842	2.052
8.38505	5.155		15.5362	2.013
8.413	5.104		15.5881	1.9
8.44095	4.934		15.6401	1.929
8.4689	4.957		15.6921	1.817
8.49685	4.672		15.744	1.882
8.5248	4.611		15.796	1.878
8.55275	4.564		15.8479	1.782
8.5807	4.7		15.8999	1.835
8.60865	4.63		15.9519	1.956
8.6366	4.484		16.0038	2.031
8.66455	4.416		16.0558	1.927
8.6925	4.346		16.1077	1.795
8.72045	4.272		16.1597	1.741
8.7484	4.151		16.2117	1.8
8.77635	4.01		16.2636	1.709
8.8043	3.868		16.3156	1.753
8.83225	3.83		16.3675	1.717
8.8602	3.788		16.4195	1.741
8.88815	3.691		16.4715	1.697
8.9161	3.687		16.5234	1.826
8.94405	3.636		16.5754	1.845
8.972	3.58		16.6273	1.867
8.99995	3.507		16.6793	1.837
9.0279	3.463		16.7313	1.669
9.05585	3.421		16.7832	1.71
9.0838	3.352		16.8352	1.7
9.11175	3.182		16.8871	1.672
9.1397	3.267		16.9391	1.75
9.16765	3.203		16.9911	1.732
9.1956	3.419		17.043	1.716
9.22355	3.305		17.095	1.726
9.2515	3.21		17.1469	1.868
9.27945	3.05		17.1989	1.92
9.3074	3.102		17.2509	1.834
9.33535	3.013		17.3028	1.743
9.3633	2.782		17.3548	1.662
9.39125	2.638		17.4068	1.648
9.4192	2.65		17.4587	1.714
9.44716	2.485		17.5107	1.648
9.47511	2.645		17.5626	1.626
9.50306	2.461		17.6146	1.682
9.53101	2.418		17.6666	1.831
9.55896	2.362		17.7185	1.705
9.58691	2.312		17.7705	1.901
9.61486	2.305		17.8224	1.815
9.64281	2.334		17.8744	1.827
9.67076	2.198		17.9264	1.818
9.69871	2.228		17.9783	1.741
9.72666	2.139		18.0303	1.745
9.75461	2.114		18.0822	1.745
9.78256	2.103		18.1342	1.748
9.81051	2.306		18.1862	1.76
9.83846	2.147		18.2381	1.833
9.86641	2.192		18.2901	1.769
9.89436	2.138		18.342	1.777
9.92231	2.088		18.394	1.937
9.95026	2.069		18.446	1.942
9.97821	1.929		18.4979	1.985
10.0062	1.836		18.5499	1.894
10.0341	1.764		18.6018	1.831
10.0621	1.991		18.6538	1.83
10.09	1.801		18.7058	1.834
10.118	1.757		18.7577	1.83
10.1459	1.578		18.8097	1.825
10.1739	1.736		18.8616	1.893
10.2018	1.57		18.9136	1.922
10.2298	1.632		18.9656	1.986
10.2577	1.522		19.0175	2.06
10.2857	1.557		19.0695	2.068
10.3136	1.658		19.1214	2.085
10.3416	1.58		19.1734	2.102
10.3695	1.474		19.2254	2.081
10.3975	1.594		19.2773	2.161
10.4254	1.81		19.3293	2.205
10.4534	1.723		19.3812	2.214
10.4813	1.798		19.4332	2.187
10.5093	1.731		19.4852	2.346
10.5372	1.699		19.5371	2.33
10.5652	1.555		19.5891	2.466
10.5931	1.474		19.6411	2.6
10.6211	1.314		19.693	2.596
10.649	1.333		19.745	2.593
10.677	1.376		19.7969	2.392
10.7049	1.438		19.8489	2.43
10.7329	1.327		19.9009	2.46
10.7608	1.324		19.9528	2.482
10.7888	1.352		20.0048	2.389
10.8167	1.378		20.0567	2.398
10.8447	1.352		20.1087	2.448
10.8726	1.297		20.1607	2.411
10.9006	1.277		20.2126	2.524
10.9285	1.555		20.2646	2.402
10.9565	1.346		20.3165	2.386
10.9844	1.55		20.3685	2.334
11.0124	1.744		20.4205	2.227
11.0403	1.916		20.4724	2.31
11.0683	1.688		20.5244	2.226
11.0962	1.547		20.5763	2.112
11.1242	1.551		20.6283	2.183
11.1521	1.479		20.6803	2.144
11.1801	1.51		20.7322	2.21
11.208	1.348		20.7842	2.134
11.236	1.296		20.8361	2.337
11.2639	1.36		20.8881	2.366
11.2919	1.336		20.9401	2.236
11.3198	1.26		20.992	2.156
11.3478	1.293		21.044	2.148
11.3757	1.361		21.0959	2.101
11.4037	1.395		21.1479	2.132
11.4316	1.389		21.1999	2.206
11.4596	1.365		21.2518	2.218
11.4875	1.435		21.3038	2.166
11.5155	1.512		21.3557	2.271
11.5434	1.61		21.4077	2.259
11.5714	1.781		21.4597	2.305
11.5993	1.771		21.5116	2.339
11.6273	1.782		21.5636	2.386
11.6552	1.938		21.6155	2.299
11.6832	2.023		21.6675	2.274
11.7111	2.072		21.7195	2.299
11.7391	1.935		21.7714	2.329
11.767	2.013		21.8234	2.27
11.795	2.027		21.8754	2.261
11.8229	1.84		21.9273	2.286
11.8509	1.758		21.9793	2.375
11.8788	1.819		22.0312	2.304
11.9068	1.923		22.0832	2.561
11.9347	1.939		22.1352	2.666
11.9627	1.983		22.1871	2.532
11.9906	1.903		22.2391	2.367
12.0186	1.959		22.291	2.333
12.0465	1.978		22.343	2.355
12.0745	1.998		22.395	2.371
12.1024	1.993		22.4469	2.393
12.1304	2.096		22.4989	2.357
12.1583	2.11		22.5508	2.392
12.1863	1.997		22.6028	2.404
12.2142	2.04		22.6548	2.364
12.2422	2.17		22.7067	2.467
12.2701	2.215		22.7587	2.422
12.2981	2.248		22.8106	2.477
12.326	2.121		22.8626	2.375
12.354	2.179		22.9146	2.328
12.3819	2.148		22.9665	2.349
12.4099	2.178		23.0185	2.339
12.4378	2.11		23.0704	2.317
12.4658	1.925		23.1224	2.251
12.4937	1.956		23.1744	2.367
12.5217	2.076		23.2263	2.346
12.5496	2.183		23.2783	2.443
12.5776	2.11		23.3302	2.562
12.6055	2.228		23.3822	2.538
12.6335	2.229		23.4342	2.511
12.6614	2.136		23.4861	2.501
12.6894	2.178		23.5381	2.459
12.7173	2.178		23.59	2.472
12.7453	2.281		23.642	2.503
12.7732	2.291		23.694	2.516
12.8012	2.271		23.7459	2.474
12.8291	2.229		23.7979	2.614
12.8571	2.469		23.8498	2.563
12.885	2.648		23.9018	2.757
12.913	2.76		23.9538	2.731
12.9409	2.743		24.0057	2.644
12.9689	2.854		24.0577	2.697
12.9968	2.825		24.1097	2.555
13.0248	2.818		24.1616	2.564
13.0527	2.848		24.2136	2.584
13.0807	2.893		24.2655	2.663
13.1086	3.032		24.3175	2.608
13.1366	3.147		24.3695	2.625
13.1645	3.506		24.4214	2.768
13.1925	3.692		24.4734	2.723
13.2204	4.163		24.5253	2.994
13.2484	4.692		24.5773	3.033
13.2763	5.42		24.6293	3.019
13.3043	6.367		24.6812	2.966
13.3322	7.603		24.7332	2.954
13.3602	9.218		24.7851	2.835
13.3881	11.259		24.8371	2.909
13.4161	13.644		24.8891	2.913
13.444	16.429		24.941	2.975
13.472	19.755		24.993	3.025
13.4999	23.895		25.0449	3.046
13.5279	28.277		25.0969	3.061
13.5558	33.13		25.1489	3.309
13.5838	38.519		25.2008	3.26
13.6117	44.339		25.2528	3.447
13.6397	50.257		25.3047	3.564
13.6676	56.496		25.3567	3.76
13.6956	62.727		25.4087	4.087
13.7235	69.177		25.4606	4.603
13.7515	75.504		25.5126	5.211
13.7794	81.336		25.5645	6.103
13.8074	87.074		25.6165	7.235
13.8353	92.347		25.6685	8.541
13.8633	97.508		25.7204	10.08
13.8912	101.586		25.7724	11.979
13.9192	105.084		25.8243	13.712
13.9471	107.48		25.8763	15.599
13.9751	109.677		25.9283	17.286
14.003	111.08		25.9802	19.147
14.031	111.573		26.0322	20.766
14.0589	111.836		26.0841	22.365
14.0869	111.274		26.1361	23.631
14.1148	110.347		26.1881	24.705
14.1428	108.939		26.24	25.611
14.1707	106.846		26.292	26.224
14.1987	104.523		26.3439	26.508
14.2266	101.823		26.3959	26.413
14.2546	98.827		26.4479	26.005
14.2825	95.783		26.4998	25.34
14.3105	92.292		26.5518	24.337
14.3384	89.117		26.6038	23.189
14.3664	85.721		26.6557	21.89
14.3943	82.128		26.7077	20.375
14.4223	78.936		26.7596	18.949
14.4502	75.626		26.8116	17.357
14.4782	72.59		26.8636	15.749
14.5061	69.563		26.9155	14.288
14.5341	66.611		26.9675	12.934
14.562	63.729		27.0194	11.74
14.59	60.88		27.0714	10.378
14.6179	58.423		27.1234	9.375
14.6459	56.06		27.1753	8.244
14.6738	53.744		27.2273	7.297
14.7018	51.911		27.2792	6.693
14.7297	49.949		27.3312	6.182
14.7577	48.346		27.3832	5.845
14.7856	46.739		27.4351	5.233
14.8136	45.011		27.4871	5.09
14.8415	43.916		27.539	4.781
14.8695	42.577		27.591	4.655
14.8974	41.42		27.643	4.549
14.9254	40.393		27.6949	4.432
14.9533	39.616		27.7469	4.307
14.9813	39.092		27.7988	4.156
15.0092	38.346		27.8508	4.122
15.0372	37.876		27.9028	4.048
15.0651	37.457		27.9547	3.903
15.0931	37.114		28.0067	3.985
15.121	36.758		28.0586	3.884
15.149	36.474		28.1106	3.869
15.1769	36.334		28.1626	3.838
15.2049	36.259		28.2145	4.029
15.2328	35.884		28.2665	3.976
15.2608	35.805		28.3184	3.949
15.2887	35.424		28.3704	3.784
15.3167	35.607		28.4224	3.715
15.3446	35.622		28.4743	3.711
15.3726	35.545		28.5263	3.716
15.4005	35.511		28.5782	3.658
15.4285	35.476		28.6302	3.652
15.4564	35.322		28.6822	3.734
15.4844	35.147		28.7341	3.787
15.5123	35.255		28.7861	3.704
15.5403	35.314		28.8381	3.822
15.5682	35.172		28.89	3.778
15.5962	35.174		28.942	3.758
15.6241	35.099		28.9939	3.683
15.6521	34.921		29.0459	3.615
15.68	34.971		29.0979	3.673
15.708	34.742		29.1498	3.729
15.7359	34.727		29.2018	3.57
15.7639	34.675		29.2537	3.629
15.7918	34.692		29.3057	3.604
15.8198	34.72		29.3577	3.63
15.8477	34.671		29.4096	3.698
15.8757	34.664		29.4616	3.87
15.9036	34.707		29.5135	3.831
15.9316	34.855		29.5655	3.863
15.9595	35.134		29.6175	3.693
15.9875	34.979		29.6694	3.579
16.0154	35.02		29.7214	3.582
16.0434	35.128		29.7733	3.56
16.0713	35.08		29.8253	3.597
16.0993	35.303		29.8773	3.506
16.1272	35.262		29.9292	3.664
16.1552	35.384		29.9812	3.608
16.1831	35.591		30.0331	3.616
16.2111	35.913		30.0851	3.695
16.239	36.173		30.1371	3.719
16.267	36.287		30.189	3.852
16.2949	36.383		30.241	3.499
16.3229	36.598		30.2929	3.707
16.3508	36.773		30.3449	3.669
16.3788	36.803		30.3969	3.625
16.4067	36.828		30.4488	3.595
16.4347	36.878		30.5008	3.586
16.4626	36.929		30.5527	3.585
16.4906	36.73		30.6047	3.664
16.5185	36.431		30.6567	3.775
16.5465	36.279		30.7086	3.808
16.5744	36.151		30.7606	3.742
16.6024	35.664		30.8125	3.749
16.6303	35.088		30.8645	3.627
16.6583	34.445		30.9165	3.645
16.6862	33.824		30.9684	3.635
16.7142	32.958		31.0204	3.695
16.7421	32.034		31.0724	3.664
16.7701	31.257		31.1243	3.607
16.798	30.188		31.1763	3.612
16.826	29.23		31.2282	3.622
16.8539	28.189		31.2802	3.714
16.8819	27.232		31.3322	3.661
16.9098	26.177		31.3841	3.834
16.9378	25.063		31.4361	3.874
16.9657	23.875		31.488	3.66
16.9937	22.881		31.54	3.622
17.0216	21.837		31.592	3.642
17.0496	20.914		31.6439	3.642
17.0775	19.909		31.6959	3.666
17.1055	18.712		31.7478	3.592
17.1335	17.721		31.7998	3.683
17.1614	16.913		31.8518	3.623
17.1894	15.972		31.9037	3.835
17.2173	15.113		31.9557	3.884
17.2453	14.302		32.0076	3.872
17.2732	13.428		32.0596	3.744
17.3012	12.597		32.1116	3.64
17.3291	11.728		32.1635	3.614
17.3571	10.891		32.2155	3.564
17.385	10.145		32.2674	3.552
17.413	9.543		32.3194	3.582
17.4409	8.917		32.3714	3.588
17.4689	8.345		32.4233	3.597
17.4968	7.756		32.4753	3.577
17.5248	7.306		32.5272	3.76
17.5527	6.791		32.5792	3.796
17.5807	6.503		32.6312	3.657
17.6086	6.067		32.6831	3.678
17.6366	5.703		32.7351	3.596
17.6645	5.39		32.787	3.647
17.6925	5.061		32.839	3.676
17.7204	4.79		32.891	3.6
17.7484	4.513		32.9429	3.615
17.7763	4.461		32.9949	3.624
17.8043	4.319		33.0468	3.608
17.8322	4.063		33.0988	3.635
17.8602	4.004		33.1508	3.826
17.8881	3.822		33.2027	3.817
17.9161	3.553		33.2547	3.763
17.944	3.38		33.3067	3.68
17.972	3.111		33.3586	3.633
17.9999	2.985		33.4106	3.687
18.0279	2.943		33.4625	3.615
18.0558	2.871		33.5145	3.669
18.0838	2.708		33.5665	3.657
18.1117	2.617		33.6184	3.689
18.1397	2.65		33.6704	3.685
18.1676	2.482		33.7223	3.739
18.1956	2.511		33.7743	3.791
18.2235	2.466		33.8263	3.887
18.2515	2.343		33.8782	3.852
18.2794	2.439		33.9302	3.633
18.3074	2.437		33.9821	3.626
18.3353	2.304		34.0341	3.627
18.3633	2.293		34.0861	3.79
18.3912	2.498		34.138	3.669
18.4192	2.95		34.19	3.649
18.4471	2.858		34.2419	3.705
18.4751	2.786		34.2939	3.583
18.503	2.703		34.3459	3.782
18.531	2.438		34.3978	3.879
18.5589	2.614		34.4498	3.869
18.5869	2.365		34.5017	3.766
18.6148	2.43		34.5537	3.627
18.6428	2.307		34.6057	3.59
18.6707	2.394		34.6576	3.628
18.6987	2.185		34.7096	3.569
18.7266	2.158		34.7615	3.59
18.7546	2.306		34.8135	3.604
18.7825	2.117		34.8655	3.588
18.8105	2.084		34.9174	3.551
18.8384	2.179		34.9694	3.886
18.8664	2.014		35.0213	3.77
18.8943	2.143		35.0733	3.769
18.9223	2.191		35.1253	3.803
18.9502	1.991		35.1772	3.674
18.9782	2.041		35.2292	3.674
19.0061	2.273		35.2811	3.617
19.0341	2.311		35.3331	3.618
19.062	2.298		35.3851	3.759
19.09	2.437		35.437	3.673
19.1179	2.21		35.489	3.793
19.1459	2.269		35.5409	3.628
19.1738	2.134		35.5929	3.886
19.2018	2.026		35.6449	3.863
19.2297	2.092		35.6968	3.838
19.2577	2.162		35.7488	3.726
19.2856	2		35.8008	3.692
19.3136	2.07		35.8527	3.646
19.3415	2.165		35.9047	3.694
19.3695	2.148		35.9566	3.796
19.3974	2.116		36.0086	3.684
19.4254	2.158		36.0606	3.636
19.4533	2.197		36.1125	3.705
19.4813	2.216		36.1645	3.725
19.5092	2.209		36.2164	3.881
19.5372	2.229		36.2684	3.845
19.5651	2.176		36.3204	3.787
19.5931	2.185		36.3723	3.699
19.621	2.429		36.4243	3.673
19.649	2.5		36.4762	3.74
19.6769	2.397		36.5282	3.746
19.7049	2.508		36.5802	3.792
19.7328	2.478		36.6321	3.715
19.7608	2.501		36.6841	3.848
19.7887	2.514		36.736	3.746
19.8167	2.262		36.788	3.735
19.8446	2.143		36.84	3.913
19.8726	2.305		36.8919	4.041
19.9005	2.296		36.9439	3.858
19.9285	2.314		36.9958	3.747
19.9564	2.375		37.0478	3.77
19.9844	2.402		37.0998	3.78
20.0123	2.285		37.1517	3.727
20.0403	2.294		37.2037	3.753
20.0682	2.458		37.2556	3.798
20.0962	2.357		37.3076	3.806
20.1241	2.42		37.3596	3.784
20.1521	2.419		37.4115	3.862
20.18	2.39		37.4635	3.964
20.208	2.357		37.5154	3.937
20.2359	2.682		37.5674	3.884
20.2639	2.644		37.6194	3.848
20.2918	2.646		37.6713	3.941
20.3198	2.732		37.7233	3.772
20.3477	2.742		37.7752	3.803
20.3757	2.607		37.8272	3.924
20.4036	2.562		37.8792	3.815
20.4316	2.319		37.9311	3.876
20.4595	2.383		37.9831	3.768
20.4875	2.324		38.0351	4.046
20.5154	2.437		38.087	4.039
20.5434	2.358		38.139	3.938
20.5713	2.215		38.1909	3.953
20.5993	2.324		38.2429	3.894
20.6272	2.321		38.2949	3.855
20.6552	2.272		38.3468	3.874
20.6831	2.273		38.3988	3.907
20.7111	2.311		38.4507	3.922
20.739	2.268		38.5027	3.904
20.767	2.297		38.5547	3.978
20.7949	2.133		38.6066	3.934
20.8229	2.129		38.6586	4.11
20.8508	2.284		38.7105	4.137
20.8788	2.214		38.7625	4.068
20.9067	2.251		38.8145	3.997
20.9347	2.245		38.8664	4.01
20.9626	2.227		38.9184	3.958
20.9906	2.222		38.9703	3.946
21.0185	2.255		39.0223	3.999
21.0465	2.117		39.0743	4.037
21.0744	2.078		39.1262	4.042
21.1024	2.1		39.1782	3.898
21.1303	2.11		39.2301	4.12
21.1583	2.143		39.2821	4.206
21.1862	2.137		39.3341	4.154
21.2142	2.063		39.386	4.182
21.2421	2.114		39.438	4.115
21.2701	2.139		39.4899	4.03
21.298	2.198		39.5419	4.033
21.326	2.12		39.5939	4.022
21.3539	2.262		39.6458	4.034
21.3819	2.201		39.6978	4.003
21.4098	2.172		39.7497	4.083
21.4378	2.202		39.8017	4.045
21.4657	2.473		39.8537	4.086
21.4937	2.515		39.9056	4.226
21.5216	2.458		39.9576	4.094
21.5496	2.542		40.0095	4.229
21.5775	2.476		40.0615	4.041
21.6055	2.529		40.1135	4.075
21.6334	2.485		40.1654	4.033
21.6614	2.44		40.2174	4.034
21.6893	2.393		40.2694	4.076
21.7173	2.426		40.3213	3.999
21.7452	2.395		40.3733	4.096
21.7732	2.385		40.4252	4.069
21.8011	2.38		40.4772	4.142
21.8291	2.421		40.5292	4.236
21.857	2.389		40.5811	4.3
21.885	2.458		40.6331	4.34
21.9129	2.495		40.685	4.095
21.9409	2.464		40.737	4.169
21.9688	2.552		40.789	4.178
21.9968	2.622		40.8409	4.204
22.0247	2.526		40.8929	4.101
22.0527	2.541		40.9448	4.14
22.0806	2.765		40.9968	4.249
22.1086	2.889		41.0488	4.17
22.1365	2.849		41.1007	4.283
22.1645	2.935		41.1527	4.304
22.1924	2.862		41.2046	4.395
22.2204	2.996		41.2566	4.379
22.2483	2.893		41.3086	4.266
22.2763	2.741		41.3605	4.204
22.3042	2.726		41.4125	4.194
22.3322	2.79		41.4644	4.099
22.3601	2.704		41.5164	4.151
22.3881	2.843		41.5684	4.169
22.416	2.79		41.6203	4.276
22.444	2.796		41.6723	4.27
22.4719	2.787		41.7242	4.466
22.4999	2.84		41.7762	4.5
22.5278	2.797		41.8282	4.467
22.5558	2.811		41.8801	4.341
22.5837	2.883		41.9321	4.183
22.6117	2.841		41.984	4.238
22.6396	2.884		42.036	4.266
22.6676	2.724		42.088	4.306
22.6955	2.969		42.1399	4.333
22.7235	3.079		42.1919	4.231
22.7514	3.075		42.2438	4.303
22.7794	2.964		42.2958	4.369
22.8073	3.056		42.3478	4.405
22.8353	3.044		42.3997	4.404
22.8632	2.915		42.4517	4.436
22.8912	2.831		42.5037	4.402
22.9191	2.753		42.5556	4.266
22.9471	2.739		42.6076	4.33
22.975	2.837		42.6595	4.254
23.003	2.741		42.7115	4.242
23.0309	2.838		42.7635	4.21
23.0589	2.803		42.8154	4.26
23.0868	2.786		42.8674	4.336
23.1148	2.788		42.9193	4.378
23.1427	2.847		42.9713	4.636
23.1707	2.837		43.0233	4.739
23.1986	2.973		43.0752	4.547
23.2266	2.878		43.1272	4.415
23.2545	2.848		43.1791	4.374
23.2825	2.904		43.2311	4.377
23.3104	3.058		43.2831	4.328
23.3384	3.084		43.335	4.367
23.3663	3.01		43.387	4.36
23.3943	3.018		43.4389	4.39
23.4222	3.049		43.4909	4.41
23.4502	2.999		43.5429	4.433
23.4781	3.043		43.5948	4.47
23.5061	3.005		43.6468	4.513
23.534	2.922		43.6987	4.508
23.562	2.986		43.7507	4.469
23.5899	3.028		43.8027	4.354
23.6179	3.04		43.8546	4.437
23.6458	3.041		43.9066	4.421
23.6738	2.87		43.9585	4.391
23.7017	3.014		44.0105	4.452
23.7297	3.096		44.0625	4.512
23.7576	3.009		44.1144	4.505
23.7856	3.141		44.1664	4.477
23.8135	3.201		44.2183	4.689
23.8415	3.286		44.2703	4.657
23.8694	3.309		44.3223	4.623
23.8974	3.244		44.3742	4.487
23.9253	3.491		44.4262	4.548
23.9533	3.446		44.4781	4.425
23.9812	3.453		44.5301	4.472
24.0092	3.4		44.5821	4.579
24.0371	3.439		44.634	4.559
24.0651	3.422		44.686	4.64
24.093	3.4		44.7379	4.57
24.121	3.228		44.7899	4.706
24.1489	3.257		44.8419	4.605
24.1769	3.333		44.8938	4.668
24.2048	3.309		44.9458	4.551
24.2328	3.283		44.9978	4.519
24.2607	3.401		45.0497	4.515
24.2887	3.253		45.1017	4.525
24.3166	3.292		45.1536	4.541
24.3446	3.321		45.2056	4.514
24.3725	3.333		45.2576	4.585
24.4005	3.313		45.3095	4.603
24.4284	3.495		45.3615	4.631
24.4564	3.456		45.4134	4.836
24.4843	3.413		45.4654	4.795
24.5123	3.476		45.5174	4.819
24.5402	3.571		45.5693	4.785
24.5682	3.705		45.6213	4.606
24.5961	3.661		45.6732	4.636
24.6241	3.722		45.7252	4.656
24.652	3.715		45.7772	4.75
24.68	3.843		45.8291	4.702
24.7079	3.69		45.8811	4.733
24.7359	3.573		45.933	4.677
24.7638	3.531		45.985	4.714
24.7918	3.611		46.037	4.779
24.8197	3.6		46.0889	4.834
24.8477	3.605		46.1409	4.791
24.8756	3.592		46.1928	4.718
24.9036	3.672		46.2448	4.701
24.9315	3.654		46.2968	4.626
24.9595	3.68		46.3487	4.746
24.9874	3.764		46.4007	4.725
25.0154	3.771		46.4526	4.722
25.0433	3.835		46.5046	4.724
25.0713	3.819		46.5566	4.75
25.0992	3.794		46.6085	4.621
25.1272	3.757		46.6605	4.982
25.1551	4.047		46.7124	5.005
25.1831	3.995		46.7644	4.943
25.211	4.056		46.8164	4.87
25.239	4.066		46.8683	4.749
25.2669	4.223		46.9203	4.846
25.2949	4.142		46.9722	4.77
25.3228	4.13		47.0242	4.797
25.3508	3.995		47.0762	4.777
25.3787	4.096		47.1281	4.81
25.4067	4.185		47.1801	4.813
25.4346	4.292		47.2321	4.844
25.4626	4.449		47.284	5.158
25.4905	4.608
25.5185	4.676
25.5464	4.981
25.5744	5.245
25.6023	5.494
25.6303	5.841
25.6582	6.193
25.6862	6.602
25.7142	6.821
25.7421	7.312
25.7701	7.848
25.798	8.39
25.826	8.887
25.8539	9.367
25.8819	9.87
25.9098	10.332
25.9378	10.777
25.9657	11.243
25.9937	11.71
26.0216	12.199
26.0496	12.725
26.0775	13.124
26.1055	13.491
26.1334	13.838
26.1614	14.214
26.1893	14.57
26.2173	14.825
26.2452	15.09
26.2732	15.394
26.3011	15.503
26.3291	15.59
26.357	15.721
26.385	15.998
26.4129	16.048
26.4409	15.973
26.4688	15.967
26.4968	15.803
26.5247	15.694
26.5527	15.459
26.5806	15.115
26.6086	14.804
26.6365	14.564
26.6645	14.297
26.6924	13.979
26.7204	13.631
26.7483	13.181
26.7763	12.808
26.8042	12.393
26.8322	12.163
26.8601	12.955
26.8881	13.035
26.916	13.018
